# Supplementary material for: Frequency modulation on magnons in synthetic dimensions
Source: Nat Commun. 2025 Apr 9;16:3356. doi: 10.1038/s41467-025-58582-z (PMC11982341; doi:10.1038/s41467-025-58582-z)
Supplement: Supplementary file 3 — Source Data [file 41467_2025_58582_MOESM3_ESM.xlsx]

## Sheet: fig1(b)
n	frequency(GHz)
0	1.362
1	1.366
2	1.376
3	1.393
4	1.4175
5	1.449
6	1.487
7	1.532
8	1.5835
9	1.642
10	1.708
11	1.78
12	1.859
13	1.945
14	2.038
15	2.137
16	2.243
17	2.356
18	2.4745
19	2.6005
20	2.7325
21	2.8705
22	3.0155
23	3.1665
24	3.3225
25	3.4855
26	3.6535
27	3.8275
28	4.0065
29	4.1915
30	4.4156

## Sheet: fig2(b)
n	time(ns)	probability density
17	0	4.55909e-21
17	1	3.75311e-11
17	2	6.07248e-10
17	3	3.14336e-09
17	4	1.02412e-08
17	5	2.595e-08
17	6	5.61528e-08
17	7	1.09008e-07
17	8	1.95419e-07
17	9	3.29494e-07
17	10	5.2896e-07
17	11	8.15498e-07
17	12	1.21495e-06
17	13	1.75738e-06
17	14	2.47695e-06
17	15	3.41163e-06
17	16	4.60263e-06
17	17	6.09373e-06
17	18	7.93027e-06
17	19	1.01581e-05
17	20	1.28222e-05
17	21	1.59655e-05
17	22	1.9627e-05
17	23	2.38406e-05
17	24	2.86333e-05
17	25	3.4024e-05
17	26	4.00221e-05
17	27	4.66262e-05
17	28	5.38234e-05
17	29	6.15886e-05
17	30	6.98843e-05
17	31	7.86607e-05
17	32	8.7856e-05
17	33	9.73974e-05
17	34	0.000107203
17	35	0.000117181
17	36	0.000127236
17	37	0.000137266
17	38	0.000147171
17	39	0.00015685
17	40	0.000166205
17	41	0.000175149
17	42	0.0001836
17	43	0.000191491
17	44	0.000198768
17	45	0.000205391
17	46	0.00021134
17	47	0.000216612
17	48	0.00022122
17	49	0.000225198
17	50	0.000228594
17	51	0.000231474
17	52	0.000233915
17	53	0.000236007
17	54	0.000237845
17	55	0.000239532
17	56	0.000241172
17	57	0.000242865
17	58	0.000244708
17	59	0.000246786
17	60	0.000249175
17	61	0.000251935
17	62	0.000255107
17	63	0.000258716
17	64	0.000262763
17	65	0.000267229
17	66	0.000272073
17	67	0.000277233
17	68	0.000282627
17	69	0.000288152
17	70	0.000293693
17	71	0.000299118
17	72	0.000304287
17	73	0.000309051
17	74	0.000313261
17	75	0.000316767
17	76	0.000319427
17	77	0.000321105
17	78	0.000321681
17	79	0.000321052
17	80	0.000319134
17	81	0.000315865
17	82	0.00031121
17	83	0.000305159
17	84	0.00029773
17	85	0.000288968
17	86	0.000278945
17	87	0.000267756
17	88	0.000255521
17	89	0.00024238
17	90	0.000228488
17	91	0.000214015
17	92	0.000199138
17	93	0.000184041
17	94	0.000168907
17	95	0.000153914
17	96	0.000139232
17	97	0.00012502
17	98	0.000111422
17	99	9.85617e-05
17	100	8.65437e-05
17	101	7.54502e-05
17	102	6.53403e-05
17	103	5.62493e-05
17	104	4.81901e-05
17	105	4.11533e-05
17	106	3.5109e-05
17	107	3.00094e-05
17	108	2.57906e-05
17	109	2.23759e-05
17	110	1.96787e-05
17	111	1.76059e-05
17	112	1.60608e-05
17	113	1.49464e-05
17	114	1.41684e-05
17	115	1.36383e-05
17	116	1.32749e-05
17	117	1.30074e-05
17	118	1.27763e-05
17	119	1.25349e-05
17	120	1.22501e-05
17	121	1.1902e-05
17	122	1.14846e-05
17	123	1.10042e-05
17	124	1.04789e-05
17	125	9.93691e-06
17	126	9.41469e-06
17	127	8.95526e-06
17	128	8.60587e-06
17	129	8.41585e-06
17	130	8.43442e-06
17	131	8.70858e-06
17	132	9.28115e-06
17	133	1.0189e-05
17	134	1.14617e-05
17	135	1.31202e-05
17	136	1.51762e-05
17	137	1.76315e-05
17	138	2.04784e-05
17	139	2.36992e-05
17	140	2.72678e-05
17	141	3.11498e-05
17	142	3.53039e-05
17	143	3.96837e-05
17	144	4.42382e-05
17	145	4.89144e-05
17	146	5.36582e-05
17	147	5.84158e-05
17	148	6.31357e-05
17	149	6.77694e-05
17	150	7.22725e-05
17	151	7.66057e-05
17	152	8.07356e-05
17	153	8.46344e-05
17	154	8.82808e-05
17	155	9.16595e-05
17	156	9.47611e-05
17	157	9.75817e-05
17	158	0.000100122
17	159	0.000102388
17	160	0.000104389
17	161	0.000106136
17	162	0.000107644
17	163	0.00010893
17	164	0.000110012
17	165	0.000110909
17	166	0.000111641
17	167	0.000112229
17	168	0.000112695
17	169	0.000113061
17	170	0.000113352
17	171	0.000113593
17	172	0.000113812
17	173	0.00011404
17	174	0.00011431
17	175	0.000114657
17	176	0.00011512
17	177	0.000115741
17	178	0.000116565
17	179	0.000117639
17	180	0.000119012
17	181	0.000120732
17	182	0.000122849
17	183	0.000125411
17	184	0.000128461
17	185	0.000132039
17	186	0.000136179
17	187	0.000140904
17	188	0.00014623
17	189	0.000152161
17	190	0.000158688
17	191	0.000165788
17	192	0.000173425
17	193	0.000181547
17	194	0.000190085
17	195	0.000198959
17	196	0.000208071
17	197	0.000217313
17	198	0.000226564
17	199	0.000235695
17	200	0.00024457
17	201	0.000253048
17	202	0.000260986
17	203	0.000268244
17	204	0.000274686
17	205	0.000280185
17	206	0.000284624
17	207	0.000287902
17	208	0.000289933
17	209	0.000290651
17	210	0.000290011
17	211	0.000287992
17	212	0.000284596
17	213	0.00027985
17	214	0.000273803
17	215	0.000266531
17	216	0.000258129
17	217	0.000248713
17	218	0.000238418
17	219	0.000227391
17	220	0.000215792
17	221	0.000203785
17	222	0.000191542
17	223	0.00017923
17	224	0.000167014
17	225	0.000155047
17	226	0.000143472
17	227	0.000132415
17	228	0.000121986
17	229	0.000112269
17	230	0.000103331
17	231	9.52136e-05
17	232	8.79349e-05
17	233	8.14908e-05
17	234	7.58558e-05
17	235	7.09848e-05
17	236	6.68155e-05
17	237	6.32718e-05
17	238	6.02663e-05
17	239	5.77048e-05
17	240	5.54894e-05
17	241	5.35225e-05
17	242	5.17101e-05
17	243	4.99659e-05
17	244	4.82136e-05
17	245	4.63901e-05
17	246	4.44476e-05
17	247	4.23551e-05
17	248	4.00995e-05
17	249	3.76861e-05
17	250	3.51384e-05
17	251	3.24973e-05
17	252	2.98195e-05
17	253	2.71759e-05
17	254	2.46488e-05
17	255	2.23295e-05
17	256	2.03149e-05
17	257	1.87044e-05
17	258	1.75961e-05
17	259	1.70837e-05
17	260	1.72529e-05
17	261	1.81783e-05
17	262	1.99205e-05
17	263	2.2524e-05
17	264	2.60144e-05
17	265	3.03979e-05
17	266	3.56597e-05
17	267	4.17642e-05
17	268	4.86553e-05
17	269	5.62572e-05
17	270	6.44762e-05
17	271	7.32031e-05
17	272	8.23152e-05
17	273	9.168e-05
17	274	0.000101158
17	275	0.000110606
17	276	0.000119881
17	277	0.000128845
17	278	0.000137365
17	279	0.00014532
17	280	0.000152602
17	281	0.000159115
17	282	0.000164785
17	283	0.000169553
17	284	0.000173381
17	285	0.00017625
17	286	0.000178162
17	287	0.000179136
17	288	0.000179209
17	289	0.000178434
17	290	0.000176878
17	291	0.000174621
17	292	0.000171751
17	293	0.000168365
17	294	0.000164562
17	295	0.000160447
17	296	0.000156121
17	297	0.000151685
17	298	0.000147236
17	299	0.000142865
17	300	0.000138655
17	301	0.000134681
17	302	0.00013101
17	303	0.000127696
17	304	0.000124788
17	305	0.000122321
17	306	0.000120322
17	307	0.000118809
17	308	0.000117791
17	309	0.000117269
17	310	0.000117237
17	311	0.000117682
17	312	0.000118589
17	313	0.000119933
17	314	0.00012169
17	315	0.00012383
17	316	0.000126321
17	317	0.000129127
17	318	0.000132214
17	319	0.000135541
17	320	0.000139069
17	321	0.000142756
17	322	0.000146556
17	323	0.000150424
17	324	0.000154313
17	325	0.000158172
17	326	0.000161951
17	327	0.000165596
17	328	0.000169054
17	329	0.00017227
17	330	0.000175191
17	331	0.000177763
17	332	0.000179936
17	333	0.00018166
17	334	0.000182891
17	335	0.000183591
17	336	0.000183727
17	337	0.000183272
17	338	0.000182211
17	339	0.000180535
17	340	0.000178248
17	341	0.000175362
17	342	0.000171902
17	343	0.000167903
17	344	0.00016341
17	345	0.000158478
17	346	0.000153173
17	347	0.000147567
17	348	0.000141738
17	349	0.000135769
17	350	0.000129745
17	351	0.000123751
17	352	0.000117871
17	353	0.000112183
17	354	0.000106759
17	355	0.000101663
17	356	9.69463e-05
17	357	9.26495e-05
17	358	8.87985e-05
17	359	8.54049e-05
17	360	8.24651e-05
17	361	7.99608e-05
17	362	7.78591e-05
17	363	7.61137e-05
17	364	7.46669e-05
17	365	7.34508e-05
17	366	7.23907e-05
17	367	7.14068e-05
17	368	7.04179e-05
17	369	6.9344e-05
17	370	6.81099e-05
17	371	6.66474e-05
17	372	6.48991e-05
17	373	6.28201e-05
17	374	6.03807e-05
17	375	5.75679e-05
17	376	5.43866e-05
17	377	5.08603e-05
17	378	4.7031e-05
17	379	4.29589e-05
17	380	3.87209e-05
17	381	3.44093e-05
17	382	3.01291e-05
17	383	2.59957e-05
17	384	2.21316e-05
17	385	1.86631e-05
17	386	1.57169e-05
17	387	1.34159e-05
17	388	1.18764e-05
17	389	1.12036e-05
17	390	1.1489e-05
17	391	1.28071e-05
17	392	1.52127e-05
17	393	1.8739e-05
17	394	2.3396e-05
17	395	2.91696e-05
17	396	3.60211e-05
17	397	4.3888e-05
17	398	5.2685e-05
17	399	6.23055e-05
17	400	7.26243e-05
17	401	8.35004e-05
17	402	9.47807e-05
17	403	0.000106303
17	404	0.000117902
17	405	0.00012941
17	406	0.000140666
17	407	0.000151515
17	408	0.000161816
17	409	0.000171442
17	410	0.000180285
17	411	0.000188259
17	412	0.000195301
17	413	0.000201371
17	414	0.000206455
17	415	0.000210563
17	416	0.000213728
17	417	0.000216005
17	418	0.000217468
17	419	0.000218207
17	420	0.000218327
17	421	0.00021794
17	422	0.000217168
17	423	0.000216132
17	424	0.000214952
17	425	0.000213745
17	426	0.000212617
17	427	0.000211664
17	428	0.000210967
17	429	0.000210593
17	430	0.000210589
17	431	0.000210985
17	432	0.000211791
17	433	0.000212999
17	434	0.000214581
17	435	0.000216496
17	436	0.000218683
17	437	0.00022107
17	438	0.000223576
17	439	0.000226108
17	440	0.00022857
17	441	0.000230864
17	442	0.000232891
17	443	0.000234557
17	444	0.000235772
17	445	0.000236456
17	446	0.00023654
17	447	0.000235965
17	448	0.000234688
17	449	0.000232679
17	450	0.000229925
18	0	9.05444e-10
18	1	9.07534e-07
18	2	3.7329e-06
18	3	8.7922e-06
18	4	1.66068e-05
18	5	2.78981e-05
18	6	4.35793e-05
18	7	6.47453e-05
18	8	9.26595e-05
18	9	0.00012874
18	10	0.000174545
18	11	0.000231751
18	12	0.00030214
18	13	0.000387577
18	14	0.000489989
18	15	0.000611343
18	16	0.000753631
18	17	0.00091884
18	18	0.00111
18	19	0.00133
18	20	0.00157
18	21	0.00185
18	22	0.00216
18	23	0.0025
18	24	0.00287
18	25	0.00329
18	26	0.00374
18	27	0.00423
18	28	0.00475
18	29	0.00532
18	30	0.00593
18	31	0.00657
18	32	0.00726
18	33	0.00798
18	34	0.00875
18	35	0.00955
18	36	0.01038
18	37	0.01125
18	38	0.01215
18	39	0.01308
18	40	0.01404
18	41	0.01503
18	42	0.01603
18	43	0.01706
18	44	0.0181
18	45	0.01915
18	46	0.02021
18	47	0.02127
18	48	0.02233
18	49	0.02339
18	50	0.02444
18	51	0.02548
18	52	0.02649
18	53	0.02749
18	54	0.02845
18	55	0.02939
18	56	0.03029
18	57	0.03114
18	58	0.03196
18	59	0.03272
18	60	0.03343
18	61	0.03408
18	62	0.03468
18	63	0.03521
18	64	0.03568
18	65	0.03608
18	66	0.0364
18	67	0.03666
18	68	0.03685
18	69	0.03696
18	70	0.037
18	71	0.03696
18	72	0.03685
18	73	0.03667
18	74	0.03641
18	75	0.03609
18	76	0.03569
18	77	0.03523
18	78	0.03471
18	79	0.03412
18	80	0.03348
18	81	0.03278
18	82	0.03202
18	83	0.03122
18	84	0.03038
18	85	0.02949
18	86	0.02857
18	87	0.02762
18	88	0.02664
18	89	0.02563
18	90	0.02461
18	91	0.02357
18	92	0.02252
18	93	0.02147
18	94	0.02041
18	95	0.01936
18	96	0.01832
18	97	0.01728
18	98	0.01627
18	99	0.01527
18	100	0.01429
18	101	0.01334
18	102	0.01242
18	103	0.01153
18	104	0.01068
18	105	0.00986
18	106	0.00909
18	107	0.00835
18	108	0.00766
18	109	0.00702
18	110	0.00642
18	111	0.00586
18	112	0.00536
18	113	0.0049
18	114	0.00449
18	115	0.00412
18	116	0.0038
18	117	0.00353
18	118	0.0033
18	119	0.00311
18	120	0.00296
18	121	0.00285
18	122	0.00277
18	123	0.00273
18	124	0.00272
18	125	0.00274
18	126	0.00278
18	127	0.00285
18	128	0.00294
18	129	0.00304
18	130	0.00316
18	131	0.00329
18	132	0.00343
18	133	0.00357
18	134	0.00372
18	135	0.00388
18	136	0.00403
18	137	0.00418
18	138	0.00432
18	139	0.00447
18	140	0.0046
18	141	0.00473
18	142	0.00485
18	143	0.00495
18	144	0.00505
18	145	0.00515
18	146	0.00523
18	147	0.0053
18	148	0.00536
18	149	0.00542
18	150	0.00547
18	151	0.00552
18	152	0.00556
18	153	0.00559
18	154	0.00563
18	155	0.00567
18	156	0.00571
18	157	0.00575
18	158	0.0058
18	159	0.00586
18	160	0.00593
18	161	0.00601
18	162	0.00611
18	163	0.00622
18	164	0.00635
18	165	0.0065
18	166	0.00668
18	167	0.00687
18	168	0.0071
18	169	0.00735
18	170	0.00762
18	171	0.00793
18	172	0.00826
18	173	0.00862
18	174	0.00902
18	175	0.00944
18	176	0.00989
18	177	0.01037
18	178	0.01088
18	179	0.01142
18	180	0.01198
18	181	0.01257
18	182	0.01318
18	183	0.01381
18	184	0.01445
18	185	0.01512
18	186	0.01579
18	187	0.01648
18	188	0.01717
18	189	0.01787
18	190	0.01856
18	191	0.01925
18	192	0.01994
18	193	0.02062
18	194	0.02128
18	195	0.02193
18	196	0.02255
18	197	0.02315
18	198	0.02373
18	199	0.02427
18	200	0.02478
18	201	0.02526
18	202	0.02569
18	203	0.02609
18	204	0.02644
18	205	0.02674
18	206	0.027
18	207	0.0272
18	208	0.02736
18	209	0.02747
18	210	0.02752
18	211	0.02752
18	212	0.02746
18	213	0.02736
18	214	0.0272
18	215	0.02698
18	216	0.02672
18	217	0.0264
18	218	0.02604
18	219	0.02563
18	220	0.02517
18	221	0.02467
18	222	0.02414
18	223	0.02356
18	224	0.02295
18	225	0.02231
18	226	0.02164
18	227	0.02094
18	228	0.02023
18	229	0.0195
18	230	0.01876
18	231	0.018
18	232	0.01725
18	233	0.0165
18	234	0.01574
18	235	0.015
18	236	0.01427
18	237	0.01356
18	238	0.01287
18	239	0.0122
18	240	0.01156
18	241	0.01096
18	242	0.01038
18	243	0.00985
18	244	0.00935
18	245	0.0089
18	246	0.00849
18	247	0.00813
18	248	0.00781
18	249	0.00754
18	250	0.00733
18	251	0.00716
18	252	0.00704
18	253	0.00696
18	254	0.00694
18	255	0.00696
18	256	0.00702
18	257	0.00713
18	258	0.00728
18	259	0.00747
18	260	0.0077
18	261	0.00795
18	262	0.00824
18	263	0.00856
18	264	0.0089
18	265	0.00926
18	266	0.00965
18	267	0.01004
18	268	0.01045
18	269	0.01086
18	270	0.01128
18	271	0.0117
18	272	0.01211
18	273	0.01253
18	274	0.01293
18	275	0.01332
18	276	0.0137
18	277	0.01406
18	278	0.0144
18	279	0.01472
18	280	0.01502
18	281	0.0153
18	282	0.01554
18	283	0.01576
18	284	0.01595
18	285	0.01611
18	286	0.01623
18	287	0.01633
18	288	0.01639
18	289	0.01643
18	290	0.01643
18	291	0.0164
18	292	0.01634
18	293	0.01626
18	294	0.01615
18	295	0.01601
18	296	0.01584
18	297	0.01566
18	298	0.01546
18	299	0.01523
18	300	0.01499
18	301	0.01474
18	302	0.01448
18	303	0.01421
18	304	0.01394
18	305	0.01366
18	306	0.01339
18	307	0.01312
18	308	0.01285
18	309	0.01259
18	310	0.01234
18	311	0.01211
18	312	0.01189
18	313	0.01168
18	314	0.0115
18	315	0.01133
18	316	0.01119
18	317	0.01107
18	318	0.01097
18	319	0.0109
18	320	0.01086
18	321	0.01084
18	322	0.01084
18	323	0.01087
18	324	0.01092
18	325	0.011
18	326	0.0111
18	327	0.01122
18	328	0.01136
18	329	0.01152
18	330	0.0117
18	331	0.01189
18	332	0.01209
18	333	0.0123
18	334	0.01252
18	335	0.01275
18	336	0.01298
18	337	0.01321
18	338	0.01344
18	339	0.01366
18	340	0.01388
18	341	0.01409
18	342	0.01428
18	343	0.01446
18	344	0.01463
18	345	0.01477
18	346	0.01489
18	347	0.01499
18	348	0.01507
18	349	0.01512
18	350	0.01514
18	351	0.01514
18	352	0.0151
18	353	0.01503
18	354	0.01494
18	355	0.01481
18	356	0.01466
18	357	0.01447
18	358	0.01426
18	359	0.01402
18	360	0.01376
18	361	0.01347
18	362	0.01316
18	363	0.01283
18	364	0.01248
18	365	0.01212
18	366	0.01175
18	367	0.01137
18	368	0.01099
18	369	0.0106
18	370	0.01021
18	371	0.00983
18	372	0.00946
18	373	0.0091
18	374	0.00875
18	375	0.00843
18	376	0.00812
18	377	0.00784
18	378	0.00759
18	379	0.00737
18	380	0.00719
18	381	0.00704
18	382	0.00693
18	383	0.00686
18	384	0.00683
18	385	0.00684
18	386	0.0069
18	387	0.00701
18	388	0.00716
18	389	0.00736
18	390	0.0076
18	391	0.0079
18	392	0.00823
18	393	0.00862
18	394	0.00904
18	395	0.00951
18	396	0.01002
18	397	0.01057
18	398	0.01115
18	399	0.01177
18	400	0.01242
18	401	0.0131
18	402	0.01381
18	403	0.01454
18	404	0.01528
18	405	0.01605
18	406	0.01682
18	407	0.0176
18	408	0.01839
18	409	0.01917
18	410	0.01995
18	411	0.02073
18	412	0.02149
18	413	0.02223
18	414	0.02295
18	415	0.02365
18	416	0.02432
18	417	0.02496
18	418	0.02557
18	419	0.02613
18	420	0.02665
18	421	0.02713
18	422	0.02756
18	423	0.02794
18	424	0.02826
18	425	0.02853
18	426	0.02875
18	427	0.02891
18	428	0.02901
18	429	0.02906
18	430	0.02904
18	431	0.02897
18	432	0.02884
18	433	0.02865
18	434	0.02841
18	435	0.02812
18	436	0.02777
18	437	0.02738
18	438	0.02694
18	439	0.02645
18	440	0.02592
18	441	0.02536
18	442	0.02476
18	443	0.02413
18	444	0.02347
18	445	0.02279
18	446	0.02209
18	447	0.02137
18	448	0.02064
18	449	0.0199
18	450	0.01915
19	0	0.00544
19	1	0.00562
19	2	0.00616
19	3	0.00705
19	4	0.00829
19	5	0.00989
19	6	0.01183
19	7	0.01412
19	8	0.01674
19	9	0.01969
19	10	0.02296
19	11	0.02655
19	12	0.03044
19	13	0.03463
19	14	0.03911
19	15	0.04386
19	16	0.04888
19	17	0.05415
19	18	0.05966
19	19	0.06541
19	20	0.07137
19	21	0.07753
19	22	0.08388
19	23	0.09042
19	24	0.09711
19	25	0.10396
19	26	0.11094
19	27	0.11805
19	28	0.12527
19	29	0.13258
19	30	0.13998
19	31	0.14745
19	32	0.15498
19	33	0.16256
19	34	0.17016
19	35	0.17779
19	36	0.18543
19	37	0.19307
19	38	0.20069
19	39	0.2083
19	40	0.21586
19	41	0.22339
19	42	0.23086
19	43	0.23827
19	44	0.24562
19	45	0.25288
19	46	0.26006
19	47	0.26714
19	48	0.27413
19	49	0.28101
19	50	0.28777
19	51	0.29442
19	52	0.30094
19	53	0.30733
19	54	0.31358
19	55	0.31969
19	56	0.32566
19	57	0.33147
19	58	0.33713
19	59	0.34263
19	60	0.34797
19	61	0.35314
19	62	0.35813
19	63	0.36295
19	64	0.36758
19	65	0.37203
19	66	0.37628
19	67	0.38034
19	68	0.3842
19	69	0.38785
19	70	0.3913
19	71	0.39452
19	72	0.39753
19	73	0.40031
19	74	0.40286
19	75	0.40518
19	76	0.40726
19	77	0.40909
19	78	0.41066
19	79	0.41199
19	80	0.41305
19	81	0.41384
19	82	0.41437
19	83	0.41462
19	84	0.41459
19	85	0.41428
19	86	0.41368
19	87	0.41279
19	88	0.41161
19	89	0.41013
19	90	0.40835
19	91	0.40627
19	92	0.40389
19	93	0.40121
19	94	0.39822
19	95	0.39494
19	96	0.39135
19	97	0.38746
19	98	0.38328
19	99	0.3788
19	100	0.37404
19	101	0.36898
19	102	0.36365
19	103	0.35804
19	104	0.35217
19	105	0.34603
19	106	0.33965
19	107	0.33302
19	108	0.32615
19	109	0.31907
19	110	0.31177
19	111	0.30428
19	112	0.29659
19	113	0.28874
19	114	0.28072
19	115	0.27256
19	116	0.26426
19	117	0.25585
19	118	0.24735
19	119	0.23875
19	120	0.2301
19	121	0.22139
19	122	0.21265
19	123	0.20389
19	124	0.19514
19	125	0.18641
19	126	0.17771
19	127	0.16907
19	128	0.1605
19	129	0.15202
19	130	0.14364
19	131	0.13539
19	132	0.12727
19	133	0.11931
19	134	0.11152
19	135	0.10391
19	136	0.0965
19	137	0.08931
19	138	0.08234
19	139	0.0756
19	140	0.06912
19	141	0.06289
19	142	0.05694
19	143	0.05127
19	144	0.04588
19	145	0.04079
19	146	0.036
19	147	0.03152
19	148	0.02736
19	149	0.02352
19	150	0.01999
19	151	0.0168
19	152	0.01393
19	153	0.0114
19	154	0.00919
19	155	0.00731
19	156	0.00577
19	157	0.00455
19	158	0.00366
19	159	0.0031
19	160	0.00286
19	161	0.00294
19	162	0.00333
19	163	0.00403
19	164	0.00503
19	165	0.00634
19	166	0.00794
19	167	0.00983
19	168	0.012
19	169	0.01445
19	170	0.01717
19	171	0.02015
19	172	0.02339
19	173	0.02688
19	174	0.03061
19	175	0.03457
19	176	0.03877
19	177	0.04318
19	178	0.04781
19	179	0.05265
19	180	0.05769
19	181	0.06293
19	182	0.06835
19	183	0.07395
19	184	0.07972
19	185	0.08566
19	186	0.09176
19	187	0.09802
19	188	0.10442
19	189	0.11096
19	190	0.11764
19	191	0.12444
19	192	0.13136
19	193	0.1384
19	194	0.14554
19	195	0.15278
19	196	0.16012
19	197	0.16753
19	198	0.17503
19	199	0.18259
19	200	0.19022
19	201	0.1979
19	202	0.20562
19	203	0.21338
19	204	0.22117
19	205	0.22898
19	206	0.23679
19	207	0.2446
19	208	0.2524
19	209	0.26017
19	210	0.26792
19	211	0.27562
19	212	0.28326
19	213	0.29084
19	214	0.29833
19	215	0.30574
19	216	0.31304
19	217	0.32023
19	218	0.32728
19	219	0.3342
19	220	0.34096
19	221	0.34755
19	222	0.35397
19	223	0.36019
19	224	0.36621
19	225	0.372
19	226	0.37757
19	227	0.38289
19	228	0.38795
19	229	0.39275
19	230	0.39726
19	231	0.40149
19	232	0.40541
19	233	0.40902
19	234	0.41231
19	235	0.41526
19	236	0.41788
19	237	0.42014
19	238	0.42205
19	239	0.4236
19	240	0.42478
19	241	0.42559
19	242	0.42601
19	243	0.42606
19	244	0.42572
19	245	0.425
19	246	0.4239
19	247	0.4224
19	248	0.42053
19	249	0.41828
19	250	0.41564
19	251	0.41264
19	252	0.40927
19	253	0.40553
19	254	0.40144
19	255	0.39701
19	256	0.39224
19	257	0.38714
19	258	0.38173
19	259	0.37601
19	260	0.37
19	261	0.3637
19	262	0.35714
19	263	0.35033
19	264	0.34328
19	265	0.33601
19	266	0.32852
19	267	0.32085
19	268	0.313
19	269	0.30498
19	270	0.29683
19	271	0.28854
19	272	0.28015
19	273	0.27166
19	274	0.2631
19	275	0.25447
19	276	0.24581
19	277	0.23711
19	278	0.2284
19	279	0.2197
19	280	0.21101
19	281	0.20236
19	282	0.19376
19	283	0.18523
19	284	0.17677
19	285	0.16841
19	286	0.16015
19	287	0.152
19	288	0.14399
19	289	0.13612
19	290	0.1284
19	291	0.12085
19	292	0.11346
19	293	0.10626
19	294	0.09925
19	295	0.09244
19	296	0.08583
19	297	0.07944
19	298	0.07327
19	299	0.06732
19	300	0.06161
19	301	0.05614
19	302	0.0509
19	303	0.04592
19	304	0.04118
19	305	0.0367
19	306	0.03248
19	307	0.02851
19	308	0.02481
19	309	0.02138
19	310	0.01821
19	311	0.01531
19	312	0.01269
19	313	0.01033
19	314	0.00825
19	315	0.00645
19	316	0.00492
19	317	0.00367
19	318	0.00271
19	319	0.00202
19	320	0.00161
19	321	0.00148
19	322	0.00163
19	323	0.00207
19	324	0.00279
19	325	0.00379
19	326	0.00508
19	327	0.00664
19	328	0.00849
19	329	0.01063
19	330	0.01304
19	331	0.01574
19	332	0.01871
19	333	0.02197
19	334	0.0255
19	335	0.0293
19	336	0.03338
19	337	0.03773
19	338	0.04235
19	339	0.04723
19	340	0.05237
19	341	0.05777
19	342	0.06341
19	343	0.06931
19	344	0.07544
19	345	0.0818
19	346	0.0884
19	347	0.09521
19	348	0.10223
19	349	0.10946
19	350	0.11688
19	351	0.12448
19	352	0.13226
19	353	0.1402
19	354	0.14829
19	355	0.15653
19	356	0.16488
19	357	0.17335
19	358	0.18192
19	359	0.19058
19	360	0.1993
19	361	0.20809
19	362	0.21691
19	363	0.22575
19	364	0.23461
19	365	0.24345
19	366	0.25227
19	367	0.26105
19	368	0.26976
19	369	0.2784
19	370	0.28695
19	371	0.29539
19	372	0.3037
19	373	0.31186
19	374	0.31986
19	375	0.32769
19	376	0.33532
19	377	0.34274
19	378	0.34994
19	379	0.3569
19	380	0.36361
19	381	0.37005
19	382	0.37621
19	383	0.38207
19	384	0.38764
19	385	0.39289
19	386	0.39781
19	387	0.40241
19	388	0.40666
19	389	0.41056
19	390	0.4141
19	391	0.41728
19	392	0.4201
19	393	0.42255
19	394	0.42462
19	395	0.42632
19	396	0.42764
19	397	0.42858
19	398	0.42915
19	399	0.42934
19	400	0.42916
19	401	0.42861
19	402	0.4277
19	403	0.42642
19	404	0.42479
19	405	0.42281
19	406	0.42049
19	407	0.41783
19	408	0.41485
19	409	0.41155
19	410	0.40794
19	411	0.40403
19	412	0.39983
19	413	0.39536
19	414	0.39061
19	415	0.38561
19	416	0.38037
19	417	0.37489
19	418	0.36919
19	419	0.36328
19	420	0.35717
19	421	0.35088
19	422	0.34441
19	423	0.33779
19	424	0.33101
19	425	0.32409
19	426	0.31705
19	427	0.3099
19	428	0.30264
19	429	0.29528
19	430	0.28785
19	431	0.28035
19	432	0.27278
19	433	0.26517
19	434	0.25751
19	435	0.24983
19	436	0.24212
19	437	0.2344
19	438	0.22668
19	439	0.21897
19	440	0.21127
19	441	0.20359
19	442	0.19594
19	443	0.18833
19	444	0.18077
19	445	0.17327
19	446	0.16582
19	447	0.15845
19	448	0.15115
19	449	0.14394
19	450	0.13683
20	0	0.98912
20	1	0.98876
20	2	0.98768
20	3	0.98589
20	4	0.98338
20	5	0.98016
20	6	0.97625
20	7	0.97163
20	8	0.96633
20	9	0.96036
20	10	0.95372
20	11	0.94643
20	12	0.93851
20	13	0.92995
20	14	0.9208
20	15	0.91105
20	16	0.90072
20	17	0.88985
20	18	0.87844
20	19	0.86652
20	20	0.8541
20	21	0.84122
20	22	0.82789
20	23	0.81413
20	24	0.79997
20	25	0.78544
20	26	0.77056
20	27	0.75535
20	28	0.73984
20	29	0.72405
20	30	0.70801
20	31	0.69176
20	32	0.6753
20	33	0.65867
20	34	0.6419
20	35	0.62501
20	36	0.60803
20	37	0.59097
20	38	0.57388
20	39	0.55677
20	40	0.53967
20	41	0.52261
20	42	0.5056
20	43	0.48868
20	44	0.47187
20	45	0.45519
20	46	0.43866
20	47	0.42231
20	48	0.40616
20	49	0.39023
20	50	0.37454
20	51	0.35912
20	52	0.34399
20	53	0.32916
20	54	0.31466
20	55	0.30051
20	56	0.28672
20	57	0.27331
20	58	0.2603
20	59	0.24771
20	60	0.23555
20	61	0.22385
20	62	0.21261
20	63	0.20185
20	64	0.1916
20	65	0.18185
20	66	0.17263
20	67	0.16395
20	68	0.15581
20	69	0.14825
20	70	0.14125
20	71	0.13484
20	72	0.12903
20	73	0.12382
20	74	0.11923
20	75	0.11526
20	76	0.11192
20	77	0.10921
20	78	0.10715
20	79	0.10573
20	80	0.10496
20	81	0.10485
20	82	0.1054
20	83	0.1066
20	84	0.10847
20	85	0.111
20	86	0.11418
20	87	0.11802
20	88	0.12251
20	89	0.12765
20	90	0.13344
20	91	0.13986
20	92	0.14691
20	93	0.15459
20	94	0.16288
20	95	0.17176
20	96	0.18124
20	97	0.1913
20	98	0.20191
20	99	0.21308
20	100	0.22478
20	101	0.23699
20	102	0.2497
20	103	0.26289
20	104	0.27654
20	105	0.29062
20	106	0.30512
20	107	0.32
20	108	0.33526
20	109	0.35086
20	110	0.36678
20	111	0.383
20	112	0.39947
20	113	0.41619
20	114	0.43312
20	115	0.45023
20	116	0.46749
20	117	0.48488
20	118	0.50237
20	119	0.51992
20	120	0.53751
20	121	0.55511
20	122	0.57268
20	123	0.5902
20	124	0.60764
20	125	0.62497
20	126	0.64216
20	127	0.65917
20	128	0.67599
20	129	0.69259
20	130	0.70893
20	131	0.72499
20	132	0.74075
20	133	0.75618
20	134	0.77124
20	135	0.78593
20	136	0.80022
20	137	0.81408
20	138	0.82749
20	139	0.84043
20	140	0.85289
20	141	0.86484
20	142	0.87627
20	143	0.88716
20	144	0.8975
20	145	0.90726
20	146	0.91644
20	147	0.92503
20	148	0.93301
20	149	0.94038
20	150	0.94712
20	151	0.95323
20	152	0.9587
20	153	0.96352
20	154	0.9677
20	155	0.97122
20	156	0.97408
20	157	0.97629
20	158	0.97784
20	159	0.97873
20	160	0.97897
20	161	0.97855
20	162	0.97748
20	163	0.97576
20	164	0.9734
20	165	0.9704
20	166	0.96677
20	167	0.96251
20	168	0.95764
20	169	0.95217
20	170	0.94609
20	171	0.93943
20	172	0.93219
20	173	0.92439
20	174	0.91603
20	175	0.90713
20	176	0.8977
20	177	0.88776
20	178	0.87731
20	179	0.86639
20	180	0.85499
20	181	0.84314
20	182	0.83085
20	183	0.81813
20	184	0.80502
20	185	0.79152
20	186	0.77765
20	187	0.76344
20	188	0.74889
20	189	0.73404
20	190	0.71889
20	191	0.70348
20	192	0.68782
20	193	0.67193
20	194	0.65584
20	195	0.63957
20	196	0.62313
20	197	0.60656
20	198	0.58988
20	199	0.57311
20	200	0.55627
20	201	0.53939
20	202	0.52249
20	203	0.5056
20	204	0.48874
20	205	0.47194
20	206	0.45522
20	207	0.43861
20	208	0.42213
20	209	0.40581
20	210	0.38967
20	211	0.37375
20	212	0.35805
20	213	0.34262
20	214	0.32747
20	215	0.31263
20	216	0.29812
20	217	0.28396
20	218	0.27019
20	219	0.25682
20	220	0.24387
20	221	0.23137
20	222	0.21934
20	223	0.2078
20	224	0.19676
20	225	0.18626
20	226	0.1763
20	227	0.1669
20	228	0.15808
20	229	0.14986
20	230	0.14225
20	231	0.13527
20	232	0.12892
20	233	0.12322
20	234	0.11818
20	235	0.1138
20	236	0.1101
20	237	0.10708
20	238	0.10475
20	239	0.10312
20	240	0.10218
20	241	0.10193
20	242	0.10238
20	243	0.10353
20	244	0.10538
20	245	0.10791
20	246	0.11114
20	247	0.11504
20	248	0.11962
20	249	0.12486
20	250	0.13076
20	251	0.13731
20	252	0.14449
20	253	0.15229
20	254	0.16071
20	255	0.16971
20	256	0.17929
20	257	0.18944
20	258	0.20012
20	259	0.21133
20	260	0.22305
20	261	0.23525
20	262	0.24792
20	263	0.26103
20	264	0.27457
20	265	0.2885
20	266	0.30281
20	267	0.31747
20	268	0.33246
20	269	0.34775
20	270	0.36333
20	271	0.37916
20	272	0.39522
20	273	0.41149
20	274	0.42793
20	275	0.44453
20	276	0.46126
20	277	0.4781
20	278	0.49501
20	279	0.51197
20	280	0.52896
20	281	0.54595
20	282	0.56292
20	283	0.57983
20	284	0.59668
20	285	0.61343
20	286	0.63005
20	287	0.64654
20	288	0.66285
20	289	0.67897
20	290	0.69487
20	291	0.71054
20	292	0.72595
20	293	0.74107
20	294	0.7559
20	295	0.7704
20	296	0.78455
20	297	0.79834
20	298	0.81175
20	299	0.82476
20	300	0.83735
20	301	0.8495
20	302	0.8612
20	303	0.87242
20	304	0.88316
20	305	0.89339
20	306	0.90311
20	307	0.91229
20	308	0.92093
20	309	0.92901
20	310	0.93652
20	311	0.94345
20	312	0.94978
20	313	0.95551
20	314	0.96063
20	315	0.96513
20	316	0.969
20	317	0.97224
20	318	0.97483
20	319	0.97678
20	320	0.97808
20	321	0.97873
20	322	0.97871
20	323	0.97804
20	324	0.97672
20	325	0.97473
20	326	0.97209
20	327	0.96879
20	328	0.96484
20	329	0.96024
20	330	0.955
20	331	0.94913
20	332	0.94262
20	333	0.9355
20	334	0.92777
20	335	0.91944
20	336	0.91051
20	337	0.90102
20	338	0.89096
20	339	0.88035
20	340	0.86921
20	341	0.85755
20	342	0.84539
20	343	0.83275
20	344	0.81965
20	345	0.80611
20	346	0.79214
20	347	0.77778
20	348	0.76304
20	349	0.74794
20	350	0.73251
20	351	0.71677
20	352	0.70075
20	353	0.68448
20	354	0.66797
20	355	0.65126
20	356	0.63437
20	357	0.61733
20	358	0.60017
20	359	0.58291
20	360	0.56558
20	361	0.54821
20	362	0.53083
20	363	0.51347
20	364	0.49615
20	365	0.4789
20	366	0.46176
20	367	0.44474
20	368	0.42787
20	369	0.41119
20	370	0.39471
20	371	0.37847
20	372	0.36249
20	373	0.3468
20	374	0.33142
20	375	0.31637
20	376	0.30169
20	377	0.28738
20	378	0.27348
20	379	0.26
20	380	0.24698
20	381	0.23441
20	382	0.22234
20	383	0.21076
20	384	0.19971
20	385	0.1892
20	386	0.17924
20	387	0.16985
20	388	0.16104
20	389	0.15282
20	390	0.14521
20	391	0.13822
20	392	0.13185
20	393	0.12612
20	394	0.12103
20	395	0.11659
20	396	0.11281
20	397	0.10969
20	398	0.10723
20	399	0.10544
20	400	0.10431
20	401	0.10386
20	402	0.10407
20	403	0.10495
20	404	0.1065
20	405	0.10871
20	406	0.11158
20	407	0.1151
20	408	0.11927
20	409	0.12407
20	410	0.12951
20	411	0.13557
20	412	0.14225
20	413	0.14953
20	414	0.1574
20	415	0.16585
20	416	0.17487
20	417	0.18445
20	418	0.19456
20	419	0.20519
20	420	0.21634
20	421	0.22797
20	422	0.24008
20	423	0.25265
20	424	0.26565
20	425	0.27907
20	426	0.29289
20	427	0.30709
20	428	0.32165
20	429	0.33654
20	430	0.35174
20	431	0.36724
20	432	0.383
20	433	0.39901
20	434	0.41524
20	435	0.43167
20	436	0.44827
20	437	0.46502
20	438	0.48189
20	439	0.49886
20	440	0.5159
20	441	0.53299
20	442	0.5501
20	443	0.56721
20	444	0.58428
20	445	0.6013
20	446	0.61823
20	447	0.63506
20	448	0.65176
20	449	0.66829
20	450	0.68464
21	0	0.00544
21	1	0.00562
21	2	0.00616
21	3	0.00705
21	4	0.00829
21	5	0.00989
21	6	0.01183
21	7	0.01412
21	8	0.01674
21	9	0.01969
21	10	0.02296
21	11	0.02655
21	12	0.03044
21	13	0.03463
21	14	0.03911
21	15	0.04386
21	16	0.04888
21	17	0.05415
21	18	0.05967
21	19	0.06541
21	20	0.07137
21	21	0.07754
21	22	0.0839
21	23	0.09045
21	24	0.09715
21	25	0.10402
21	26	0.11102
21	27	0.11815
21	28	0.1254
21	29	0.13275
21	30	0.14019
21	31	0.14771
21	32	0.15529
21	33	0.16293
21	34	0.17061
21	35	0.17832
21	36	0.18606
21	37	0.1938
21	38	0.20154
21	39	0.20927
21	40	0.21699
21	41	0.22467
21	42	0.23231
21	43	0.23991
21	44	0.24746
21	45	0.25494
21	46	0.26235
21	47	0.26968
21	48	0.27693
21	49	0.28409
21	50	0.29115
21	51	0.2981
21	52	0.30495
21	53	0.31168
21	54	0.31828
21	55	0.32475
21	56	0.33109
21	57	0.33729
21	58	0.34334
21	59	0.34924
21	60	0.35498
21	61	0.36055
21	62	0.36595
21	63	0.37117
21	64	0.3762
21	65	0.38105
21	66	0.38569
21	67	0.39013
21	68	0.39435
21	69	0.39836
21	70	0.40214
21	71	0.40568
21	72	0.40898
21	73	0.41203
21	74	0.41483
21	75	0.41736
21	76	0.41962
21	77	0.4216
21	78	0.4233
21	79	0.4247
21	80	0.42581
21	81	0.42662
21	82	0.42711
21	83	0.42729
21	84	0.42715
21	85	0.42668
21	86	0.42589
21	87	0.42476
21	88	0.4233
21	89	0.42151
21	90	0.41938
21	91	0.4169
21	92	0.41409
21	93	0.41095
21	94	0.40747
21	95	0.40365
21	96	0.39951
21	97	0.39504
21	98	0.39025
21	99	0.38514
21	100	0.37973
21	101	0.37402
21	102	0.36801
21	103	0.36173
21	104	0.35517
21	105	0.34835
21	106	0.34128
21	107	0.33398
21	108	0.32645
21	109	0.31871
21	110	0.31078
21	111	0.30266
21	112	0.29438
21	113	0.28596
21	114	0.2774
21	115	0.26873
21	116	0.25996
21	117	0.25111
21	118	0.24219
21	119	0.23324
21	120	0.22425
21	121	0.21526
21	122	0.20628
21	123	0.19733
21	124	0.18842
21	125	0.17957
21	126	0.1708
21	127	0.16213
21	128	0.15357
21	129	0.14514
21	130	0.13685
21	131	0.12872
21	132	0.12076
21	133	0.11299
21	134	0.10541
21	135	0.09805
21	136	0.09091
21	137	0.084
21	138	0.07733
21	139	0.07092
21	140	0.06477
21	141	0.05889
21	142	0.05328
21	143	0.04795
21	144	0.04292
21	145	0.03818
21	146	0.03373
21	147	0.02959
21	148	0.02575
21	149	0.02222
21	150	0.019
21	151	0.01609
21	152	0.01349
21	153	0.01121
21	154	0.00924
21	155	0.00758
21	156	0.00623
21	157	0.0052
21	158	0.00447
21	159	0.00406
21	160	0.00395
21	161	0.00415
21	162	0.00465
21	163	0.00546
21	164	0.00656
21	165	0.00796
21	166	0.00965
21	167	0.01163
21	168	0.0139
21	169	0.01646
21	170	0.0193
21	171	0.02241
21	172	0.0258
21	173	0.02947
21	174	0.0334
21	175	0.0376
21	176	0.04206
21	177	0.04677
21	178	0.05175
21	179	0.05696
21	180	0.06243
21	181	0.06813
21	182	0.07407
21	183	0.08024
21	184	0.08664
21	185	0.09325
21	186	0.10007
21	187	0.1071
21	188	0.11433
21	189	0.12175
21	190	0.12935
21	191	0.13712
21	192	0.14506
21	193	0.15316
21	194	0.1614
[truncated: 1,158 more rows]

## Sheet: fig2(c)
% Model	2D ring synthetic dimension.mph
% Date	Mar 16 2025, 16:26
% Dimension	0
% Nodes	5503
% Expressions	5503
% Description	unit magnetic moments, 1 component
% Length unit	nm
% x
575	570.279	556.195	532.977	501.008	460.813	413.051	358.507	298.076	232.75	163.603	91.7699	18.4297	-55.2132	-127.95	-198.585	-265.96	-328.967	-386.573	-437.831	-481.901	-518.057	-545.707	-564.397	-573.819	-573.819	-564.397	-545.707	-518.057	-481.901	-437.831	-386.573	-328.967	-265.96	-198.585	-127.95	-55.2132	18.4297	91.7699	163.603	232.75	298.076	358.507	413.051	460.813	501.008	532.977	556.195	570.279
% y
0	73.5294	145.851	215.779	282.163	343.914	400.017	449.553	491.707	525.787	551.234	567.63	574.705	572.343	560.584	539.619	509.795	471.599	425.66	372.731	313.683	249.483	181.187	109.916	36.8404	-36.8404	-109.916	-181.187	-249.483	-313.683	-372.731	-425.66	-471.599	-509.795	-539.619	-560.584	-572.343	-574.705	-567.63	-551.234	-525.787	-491.707	-449.553	-400.017	-343.914	-282.163	-215.779	-145.851	-73.5294
% mX (1) @ t=0
3.11158e-249	-8.14247e-240	-8.74095e-230	-8.98215e-221	1.46139e-209	1.91786e-199	2.47728e-189	-2.75272e-179	-3.94346e-169	-1.11461e-158	5.4293e-149	8.70171e-139	2.13986e-128	5.62403e-119	-1.993e-108	-3.61109e-98	-6.59472e-89	1.97981e-78	1.47882e-68	3.5591e-58	3.92858e-48	-1.30355e-37	-6.83015e-28	2.46758e-18	1.13635e-07	1.14804e-07	2.02077e-18	-1.82742e-28	-1.44958e-37	-5.1607e-47	-2.09362e-57	3.46218e-67	-6.03921e-77	-1.20179e-87	-2.38599e-96	4.4706e-108	3.69674e-118	2.96825e-128	-1.09904e-138	-4.96496e-150	-1.82197e-159	2.59381e-169	3.53557e-179	1.89918e-189	-8.55677e-200	-1.52753e-209	2.13026e-219	-8.25758e-230	2.26961e-239
% mX (1) @ t=0.1
-1.03625e-63	2.75275e-61	3.6415e-58	2.43721e-55	1.22676e-52	4.64524e-50	1.08633e-47	-1.40643e-45	-3.47515e-42	-2.50394e-39	-1.23855e-36	-4.67125e-34	-1.17858e-31	-2.70105e-30	1.82504e-26	1.27869e-23	5.72582e-21	1.82859e-18	3.76278e-16	1.33387e-14	-2.40085e-11	-9.58376e-09	-1.62794e-06	-5.95081e-05	0.00353762	0.00353711	-5.95079e-05	-1.62247e-06	-9.55899e-09	-2.35336e-11	1.32309e-14	3.75837e-16	1.82467e-18	5.72761e-21	1.2834e-23	1.80919e-26	-2.77436e-30	-1.1803e-31	-4.67638e-34	-1.24073e-36	-2.47977e-39	-3.53804e-42	-1.35754e-45	1.08893e-47	4.65686e-50	1.23147e-52	2.43709e-55	3.65623e-58	2.77382e-61
% mX (1) @ t=0.2
8.89522e-56	1.21912e-53	1.43863e-51	-8.58352e-49	-7.95225e-46	-3.95657e-43	-1.43906e-40	-3.89846e-38	-6.00028e-36	9.58071e-34	1.14373e-30	5.20947e-28	1.63074e-25	3.6948e-23	5.09345e-21	-1.0697e-19	-2.9104e-16	-8.93745e-14	-1.56294e-11	-1.59241e-09	-6.34245e-08	2.87238e-06	0.00022596	7.90275e-06	0.00332037	0.00332088	7.96171e-06	0.000225527	2.87034e-06	-6.34498e-08	-1.59432e-09	-1.56237e-11	-8.8604e-14	-2.9136e-16	-1.13151e-19	5.1096e-21	3.6923e-23	1.63558e-25	5.2248e-28	1.14213e-30	9.10638e-34	-5.99414e-36	-3.91223e-38	-1.44193e-40	-3.95984e-43	-7.97564e-46	-8.58303e-49	1.4394e-51	1.22251e-53
% mX (1) @ t=0.3
-9.92859e-50	-1.98069e-47	-5.94943e-45	-1.29624e-42	-1.37865e-40	4.0573e-38	3.02638e-35	1.12418e-32	2.95819e-30	5.70163e-28	6.63881e-26	-2.1578e-24	-3.40588e-21	-9.79289e-19	-1.76436e-16	-2.12744e-14	-1.53278e-12	-1.8656e-11	8.0296e-09	7.53489e-07	2.47825e-05	0.000159836	-0.00135497	0.00411283	-0.00841134	-0.00841091	0.00411287	-0.00135472	0.000159677	2.46538e-05	7.54122e-07	8.03624e-09	-1.93238e-11	-1.53238e-12	-2.12986e-14	-1.76006e-16	-9.7831e-19	-3.41752e-21	-2.21214e-24	6.66859e-26	5.69344e-28	2.9841e-30	1.1228e-32	3.03077e-35	4.04273e-38	-1.386e-40	-1.29603e-42	-5.96555e-45	-1.98765e-47
% mX (1) @ t=0.4
-4.88237e-45	9.90039e-43	5.98703e-40	1.93901e-37	4.64051e-35	8.17686e-33	8.88981e-31	-2.60088e-29	-4.06748e-26	-1.16013e-23	-2.11379e-21	-2.7727e-19	-2.43102e-17	-8.93857e-16	1.07765e-13	2.16001e-11	1.85628e-09	8.8507e-08	2.07649e-06	1.09456e-05	-0.000233228	-0.000703146	0.00235132	-0.00254211	-0.00666874	-0.00666944	-0.00254223	0.00235036	-0.000702917	-0.000233257	1.09721e-05	2.07598e-06	8.80359e-08	1.85725e-09	2.16714e-11	1.06955e-13	-8.93166e-16	-2.43631e-17	-2.7769e-19	-2.11408e-21	-1.14966e-23	-4.11466e-26	-2.47461e-29	8.90902e-31	8.18869e-33	4.65328e-35	1.93894e-37	6.00394e-40	9.94416e-43
% mX (1) @ t=0.5
1.37654e-39	1.15045e-37	1.21966e-35	-2.1093e-34	-4.86898e-31	-1.39379e-28	-2.60397e-26	-3.61543e-24	-3.54583e-22	-1.82774e-20	1.12299e-18	3.84326e-16	4.82582e-14	3.82927e-12	1.9925e-10	6.11398e-09	6.69e-08	-1.83746e-06	-5.98142e-05	-0.000394276	0.00053117	-0.000446521	0.0022023	-0.00803241	0.00725923	0.00725894	-0.00803239	0.00220301	-0.00044661	0.000531631	-0.000394369	-5.98369e-05	-1.83327e-06	6.68771e-08	6.12202e-09	1.98842e-10	3.8271e-12	4.83563e-14	3.85623e-16	1.11413e-18	-1.83881e-20	-3.5697e-22	-3.61575e-24	-2.60724e-26	-1.39343e-28	-4.87324e-31	-2.12059e-34	1.22231e-35	1.15365e-37
% mX (1) @ t=0.6
-1.17749e-35	-1.71657e-33	-3.2994e-31	-4.72221e-29	-5.0089e-27	-3.13209e-25	9.20105e-24	5.78613e-21	9.12481e-19	9.40961e-17	6.82115e-15	3.43428e-13	9.9376e-12	-9.38935e-12	-1.47568e-08	-6.29983e-07	-1.22345e-05	-9.86524e-05	-8.1701e-05	0.000903258	-0.00183708	0.00378098	-0.00637369	0.00267184	0.00556498	0.00556577	0.00267197	-0.00637289	0.00378077	-0.0018366	0.000903324	-8.17003e-05	-9.82449e-05	-1.22401e-05	-6.31168e-07	-1.4719e-08	-9.66628e-12	9.9628e-12	3.43895e-13	6.82102e-15	9.34901e-17	9.19054e-19	5.75766e-21	9.17107e-24	-3.13985e-25	-5.02295e-27	-4.72159e-29	-3.30666e-31	-1.72133e-33
% mX (1) @ t=0.7
-1.40107e-31	-4.97593e-30	4.11736e-29	7.92026e-26	1.48862e-23	1.79849e-21	1.59046e-19	1.04121e-17	4.46061e-16	5.65716e-15	-8.33058e-13	-7.61534e-11	-3.51306e-09	-9.93982e-08	-1.67112e-06	-1.36488e-05	-1.23981e-05	0.000346683	0.000218235	-0.00113438	0.0021589	-0.00197218	-0.00303348	0.00906192	-0.00521302	-0.00521298	0.00906185	-0.00303468	-0.00197192	0.00215715	-0.00113456	0.000218228	0.000346989	-1.2425e-05	-1.36781e-05	-1.6676e-06	-9.93795e-08	-3.51761e-09	-7.63376e-11	-8.30611e-13	5.70763e-15	4.49314e-16	1.04117e-17	1.59213e-19	1.79823e-21	1.49007e-23	7.92493e-26	4.10923e-29	-4.98941e-30
% mX (1) @ t=0.8
4.51279e-28	3.05468e-26	3.1005e-24	2.37536e-22	1.28391e-20	3.00204e-19	-2.52405e-17	-3.77367e-15	-2.70275e-13	-1.30387e-11	-4.34831e-10	-9.78118e-09	-1.28488e-07	-4.7505e-07	1.1025e-05	0.000142832	0.000395001	-0.00059805	0.000449072	-0.00058686	0.00220918	-0.00635162	0.00845388	-0.00161753	-0.000530415	-0.000531181	-0.00161766	0.00845334	-0.00635146	0.00221016	-0.000586664	0.000449111	-0.000598272	0.000395094	0.000142876	1.10362e-05	-4.74046e-07	-1.28798e-07	-9.79871e-09	-4.34618e-10	-1.2965e-11	-2.71621e-13	-3.75999e-15	-2.52148e-17	3.01223e-19	1.28758e-20	2.3749e-22	3.10635e-24	3.06159e-26
% mX (1) @ t=0.9
5.91047e-25	9.5836e-24	-5.41348e-22	-1.18453e-19	-1.12821e-17	-7.37762e-16	-3.55447e-14	-1.26832e-12	-3.08628e-11	-3.92359e-10	3.21843e-09	2.4894e-07	4.93548e-06	4.74249e-05	0.000190311	1.25137e-05	-0.000655351	0.00123801	-0.00206288	0.00365753	-0.00551242	0.00377328	0.00391936	-0.00613457	0.00644856	0.00644873	-0.00613448	0.00392079	0.00377292	-0.00551078	0.00365756	-0.00206299	0.0012377	-0.000655431	1.28039e-05	0.000190066	4.74336e-05	4.93692e-06	2.49279e-07	3.20923e-09	-3.89791e-10	-3.10863e-11	-1.26702e-12	-3.55722e-14	-7.37523e-16	-1.1288e-17	-1.18529e-19	-5.41401e-22	9.6174e-24
% mX (1) @ t=1
-6.73333e-22	-2.69877e-20	-1.65021e-18	-7.68656e-17	-2.62046e-15	-5.20856e-14	3.18814e-13	6.95317e-11	2.86279e-09	6.95645e-08	1.07301e-06	1.00923e-05	4.79088e-05	3.52081e-05	-0.000364536	2.42366e-06	0.000654187	-0.00140564	0.00208609	-0.00167063	-0.00205972	0.00810032	-0.00751336	0.00294867	-0.00313712	-0.0031364	0.00294879	-0.00751318	0.00810024	-0.00206158	-0.0016709	0.00208615	-0.00140455	0.000654339	2.14968e-06	-0.000364639	3.52242e-05	4.79822e-05	1.01103e-05	1.07237e-06	6.92902e-08	2.86837e-09	6.92959e-11	3.16389e-13	-5.21296e-14	-2.62614e-15	-7.68585e-17	-1.65287e-18	-2.70376e-20
% mX (1) @ t=1.1
-2.61329e-19	-3.39335e-18	1.80655e-17	7.5888e-15	4.73647e-13	1.85494e-11	5.14306e-10	1.03098e-08	1.42588e-07	1.23618e-06	4.61951e-06	-1.56118e-05	-0.000193026	-0.000323419	0.000584709	-0.000475415	0.000333668	-0.000640976	0.00221066	-0.00557064	0.00807187	-0.00388986	-0.00260509	0.00254825	-0.00870845	-0.00870883	0.00254812	-0.00260654	-0.00388944	0.00807059	-0.00557051	0.00221078	-0.00064202	0.000333597	-0.000475199	0.0005848	-0.000323443	-0.000192922	-1.55508e-05	4.61292e-06	1.22829e-06	1.43298e-07	1.02922e-08	5.14522e-10	1.85408e-11	4.73519e-13	7.59718e-15	1.7885e-17	-3.40479e-18
% mX (1) @ t=1.2
7.71979e-17	2.04128e-15	8.05272e-14	2.41857e-12	5.52342e-11	8.97927e-10	8.80922e-09	1.37619e-08	-1.01229e-06	-1.52233e-05	-9.92653e-05	-0.00025541	7.08281e-05	0.000479686	-0.000946121	0.00140479	-0.00219083	0.0035893	-0.00503778	0.00390589	0.00225086	-0.00759204	0.00546587	-0.00651752	0.00336353	0.00336289	-0.00651757	0.00546606	-0.00759207	0.00225326	0.00390617	-0.00503792	0.00358888	-0.00219086	0.00140486	-0.000946011	0.000479718	7.06517e-05	-0.000255676	-9.9263e-05	-1.5231e-05	-1.00585e-06	1.37009e-08	8.82219e-09	8.97688e-10	5.52955e-11	2.41898e-12	8.06272e-14	2.04394e-15
% mX (1) @ t=1.3
1.59457e-14	1.82805e-13	2.65521e-12	3.52968e-12	-9.98962e-10	-2.998e-08	-4.97936e-07	-5.24344e-06	-3.36747e-05	-0.000110964	-6.49738e-05	0.000367333	-0.000128829	-0.000390725	0.000975728	-0.00159204	0.00205624	-0.00150062	-0.00163818	0.0070049	-0.00869007	0.00346491	-0.00129873	-0.00155011	0.00773962	0.00774019	-0.00154998	-0.00129737	0.00346453	-0.00868932	0.00700467	-0.00163827	-0.00149893	0.00205638	-0.00159242	0.000975402	-0.000390813	-0.000128626	0.00036734	-6.48883e-05	-0.000110598	-3.37385e-05	-5.23658e-06	-4.97938e-07	-2.99716e-08	-9.96539e-10	3.46822e-12	2.66247e-12	1.83236e-13
% mX (1) @ t=1.4
-6.69626e-13	-1.43223e-11	-3.86995e-10	-7.45715e-09	-1.05085e-07	-1.04307e-06	-6.74354e-06	-2.3455e-05	-6.68453e-06	0.000198406	0.00024284	-0.000541202	0.000487767	-0.000293784	0.000225779	-0.000661861	0.00219997	-0.00511844	0.00753803	-0.0050238	-0.00203866	0.00450144	-0.00512994	0.00847862	-0.00349027	-0.00348982	0.00847864	-0.00513054	0.00450155	-0.00204127	-0.00502407	0.00753822	-0.00511878	0.00219987	-0.000661547	0.000226162	-0.000293714	0.000487569	-0.000541205	0.000242807	0.00019884	-7.09861e-06	-2.33949e-05	-6.74711e-06	-1.04269e-06	-1.0511e-07	-7.46073e-09	-3.87245e-10	-1.43265e-11
% mX (1) @ t=1.5
-1.25254e-10	-1.0511e-09	-1.31154e-08	-1.13084e-07	-5.51608e-07	2.68718e-07	2.32351e-05	0.000136539	0.000264948	-0.000149894	-0.000333735	0.000756365	-0.00107839	0.00149559	-0.00227315	0.00354437	-0.00473825	0.00384859	0.00120159	-0.00731543	0.00716748	-0.00452796	0.00489157	0.00175466	-0.00405085	-0.00405153	0.00175453	0.00489037	-0.00452763	0.00716737	-0.00731514	0.00120163	0.00384666	-0.00473838	0.0035446	-0.00227319	0.0014955	-0.00107834	0.000756506	-0.000333742	-0.000150281	0.000265026	0.000136573	2.32192e-05	2.7238e-07	-5.52861e-07	-1.13097e-07	-1.31346e-08	-1.05263e-09
% mX (1) @ t=1.6
-1.16874e-09	1.65171e-09	1.18278e-07	1.74298e-06	1.45724e-05	7.18689e-05	0.000177236	6.19595e-05	-0.000370004	0.000218374	0.000213535	-0.000705705	0.00121213	-0.00173341	0.00204965	-0.0013969	-0.00140586	0.00619161	-0.00881789	0.00489989	8.38682e-05	-0.000970601	0.00620608	-0.00709928	0.0060692	0.00606896	-0.00709927	0.00620706	-0.000970819	8.64225e-05	0.00490009	-0.00881812	0.00619266	-0.00140568	-0.00139747	0.00204916	-0.00173341	0.00121233	-0.000706003	0.000213523	0.000218738	-0.000370038	6.18039e-05	0.000177274	7.18708e-05	1.45662e-05	1.7442e-06	1.18136e-07	1.62353e-09
% mX (1) @ t=1.7
1.07688e-07	5.89275e-07	4.509e-06	2.3014e-05	6.71319e-05	5.28697e-05	-0.000197561	-0.000179611	0.000494448	-0.000492835	0.000304111	-0.000117622	0.000129798	-0.000660694	0.00217973	-0.0048174	0.00708412	-0.00550438	-0.000924431	0.00562112	-0.00507813	0.0070399	-0.00569294	0.000166817	0.00155259	0.00155336	0.000166967	-0.00569204	0.00703961	-0.00507878	0.00562077	-0.000924405	-0.00550249	0.00708424	-0.00481739	0.00218017	-0.000660552	0.000129468	-0.000117208	0.000304174	-0.000493091	0.000494541	-0.000179389	-0.000197511	5.28139e-05	6.71516e-05	2.30265e-05	4.5121e-06	5.89567e-07
% mX (1) @ t=1.8
1.61631e-06	4.10174e-06	1.0023e-05	-1.02662e-05	-0.000137513	-0.000239101	0.000201729	0.00021511	-0.000615523	0.000885414	-0.00113294	0.00154872	-0.00232831	0.0035108	-0.00453268	0.00375605	0.000549943	-0.00661354	0.00824256	-0.00466163	0.00347116	-0.000639587	-0.00568227	0.00509373	-0.00876581	-0.0087658	0.00509368	-0.00568351	-0.000639278	0.00346883	-0.00466172	0.00824276	-0.00661509	0.000549706	0.00375676	-0.00453229	0.00351067	-0.00232821	0.0015486	-0.00113299	0.000885391	-0.000615737	0.000214949	0.000201681	-0.000239133	-0.000137452	-1.02546e-05	1.00532e-05	4.10912e-06
% mX (1) @ t=1.9
-5.37004e-06	-2.40509e-05	-0.000105001	-0.000211415	-2.21996e-05	0.00035336	-0.000282245	-8.14184e-05	0.000517485	-0.000948261	0.00139702	-0.00184821	0.00205463	-0.00133535	-0.00125274	0.00559691	-0.00858513	0.00597424	-3.70704e-06	-0.00220817	0.00428787	-0.0084479	0.00503097	-0.00396696	-0.00116307	-0.00116385	-0.0039671	0.00503041	-0.00844771	0.00428924	-0.00220783	-3.76183e-06	0.00597265	-0.00858519	0.0055967	-0.00125348	-0.00133545	0.00205499	-0.00184865	0.00139705	-0.000947785	0.00051798	-8.12504e-05	-0.000282187	0.000353413	-2.22599e-05	-0.000211503	-0.000104985	-2.40287e-05
% mX (1) @ t=2
-0.000104889	-0.000138183	-8.98466e-05	0.000215785	0.000119589	-0.000447384	0.000494038	-0.000328417	0.000104958	4.70983e-05	3.82637e-05	-0.000646186	0.00215407	-0.00459639	0.00671832	-0.00568521	4.96867e-05	0.0057439	-0.00614871	0.00558026	-0.00644932	0.000830349	0.0024563	-0.00499864	0.00847211	0.00847232	-0.00499854	0.00245769	0.00082998	-0.00644738	0.00558024	-0.00614889	0.0057458	4.99664e-05	-0.00568597	0.00671814	-0.00459618	0.00215366	-0.00064564	3.82886e-05	4.64004e-05	0.000104347	-0.000328581	0.000493984	-0.000447441	0.000119627	0.000215778	-8.99996e-05	-0.000138245
% mX (1) @ t=2.1
-6.33082e-05	7.95122e-05	0.000200536	-0.000236067	-0.000122027	0.000504274	-0.000756282	0.000924892	-0.00114484	0.00157636	-0.00236453	0.00348449	-0.00438299	0.00366927	0.000121925	-0.00590093	0.00865504	-0.00557247	0.00232865	-0.00109153	-0.00453956	0.0070396	-0.0057157	0.00628489	-5.96399e-05	-5.89295e-05	0.00628499	-0.00571554	0.00703953	-0.00454151	-0.00109188	0.00232875	-0.00557139	0.00865504	-0.0059005	0.000122796	0.00366928	-0.00438325	0.00348457	-0.00236463	0.00157659	-0.00114458	0.00092493	-0.000756303	0.000504285	-0.000122099	-0.00023605	0.000200626	7.94469e-05
% mX (1) @ t=2.2
0.000414053	8.6917e-05	-0.000297709	0.000315474	-2.00582e-05	-0.000377008	0.000758035	-0.00113661	0.0015457	-0.0019448	0.00206895	-0.00130064	-0.00113925	0.00514552	-0.00825115	0.00663252	-0.000691126	-0.00319502	0.00398632	-0.00729308	0.00700857	-0.00211787	0.000922164	0.00526671	-0.00626248	-0.00626289	0.00526659	0.000920734	-0.00211749	0.00700719	-0.00729295	0.00398647	-0.00319712	-0.000691399	0.00663321	-0.00825116	0.00514521	-0.00113867	-0.00130141	0.00206897	-0.00194414	0.00154615	-0.00113649	0.00075812	-0.000377034	-1.9994e-05	0.000315476	-0.000297692	8.70961e-05
% mX (1) @ t=2.3
-0.000480763	3.41872e-05	0.00056065	-0.000402229	0.000374769	-0.000121211	-8.97957e-05	0.000197915	-4.73516e-05	-0.000622229	0.00212258	-0.00442332	0.00642212	-0.00573134	0.000798947	0.00538119	-0.00709468	0.00534384	-0.00547871	0.00262941	0.00364892	-0.00439526	0.00754481	-0.00598294	0.00349892	0.00349833	-0.005983	0.00754509	-0.00439529	0.00365126	0.00262974	-0.00547886	0.00534342	-0.00709458	0.00538063	0.000798009	-0.00573128	0.00642219	-0.00442302	0.00212273	-0.000623068	-4.81702e-05	0.000197695	-8.99257e-05	-0.000121261	0.000374706	-0.00040219	0.000560674	3.39583e-05
% mX (1) @ t=2.4
0.00051978	-0.000161445	-0.000526008	0.000739184	-0.000704654	0.000947168	-0.00112006	0.00159026	-0.00238903	0.00346353	-0.00427085	0.00359559	-0.000175224	-0.00527251	0.00867868	-0.00648912	0.00206925	-0.000329988	-0.00299864	0.00782232	-0.00600964	0.00512497	-0.00214234	-0.00319939	0.005221	0.00522157	-0.00319925	-0.00214099	0.00512459	-0.00600891	0.0078221	-0.00299874	-0.000327772	0.0020695	-0.00648963	0.00867891	-0.00527218	-0.000175928	0.00359642	-0.00427095	0.00346334	-0.00238885	0.00159039	-0.00111997	0.000947284	-0.000704659	0.000739206	-0.00052619	-0.000161193
% mX (1) @ t=2.5
-0.00067152	0.000372238	0.000317024	-0.000807359	0.000855307	-0.00127053	0.0016893	-0.00201678	0.0020917	-0.00128533	-0.00104445	0.00478967	-0.0079068	0.0070041	-0.00149183	-0.00357488	0.00458963	-0.00602851	0.00762592	-0.00290594	-0.000579976	0.00306475	-0.00770779	0.00556903	-0.00659023	-0.00658981	0.00556906	-0.00770846	0.0030649	-0.00058252	-0.00290619	0.00762611	-0.0060288	0.00458949	-0.0035742	-0.00149092	0.00700397	-0.00790669	0.00478902	-0.00104456	-0.00128414	0.00209264	-0.00201656	0.00168934	-0.00127056	0.000855328	-0.000807467	0.000317313	0.000372012
% mX (1) @ t=2.6
0.000931006	-0.000700466	0.000144534	0.000330387	-0.000332526	0.000157128	-0.000219439	-0.00061704	0.00208637	-0.00428078	0.00617916	-0.0057142	0.00135872	0.00484061	-0.00765125	0.00581637	-0.00445923	0.00320867	0.00271539	-0.00595295	0.00576426	-0.00747386	0.00246166	-0.000443764	-0.00530119	-0.00530189	-0.000443909	0.0024605	-0.00747353	0.0057643	-0.00595267	0.00271544	0.00320653	-0.00445943	0.00581666	-0.0076517	0.00484026	0.00135948	-0.00571498	0.00617933	-0.0042811	0.0020855	-0.000617296	-0.000219627	0.000157083	-0.000332619	0.000330527	0.000144207	-0.000700251
% mX (1) @ t=2.7
-0.00115137	0.00102079	-0.000729643	0.000580603	-0.000923662	0.00172858	-0.00250957	0.0033103	-0.00425014	0.00351862	-0.000400703	-0.00473898	0.00850555	-0.00719821	0.00237977	0.000522028	-0.00243729	0.00698477	-0.00753846	0.00389023	-0.00285934	-0.00283699	0.00532649	-0.00672549	0.00706789	0.00706766	-0.00672547	0.0053275	-0.00283722	-0.00285683	0.00389039	-0.00753867	0.00698571	-0.00243708	0.000521257	0.00237898	-0.00719802	0.00850521	-0.00473801	-0.000400657	0.00351729	-0.00425081	0.00331021	-0.00250946	0.0017287	-0.000923654	0.0005805	-0.000729409	0.00102062
% mX (1) @ t=2.8
0.000997428	-0.000961853	0.000919343	-0.0010526	0.0015272	-0.00217937	0.0023034	-0.00121485	-0.00102406	0.00443692	-0.00760879	0.00718614	-0.00222435	-0.00350281	0.00534578	-0.00550083	0.00700821	-0.00436655	-0.00141332	0.00297024	-0.00664667	0.00729269	-0.00425497	0.00269698	0.00380332	0.00380408	0.00269712	-0.00425411	0.00729241	-0.00664747	0.0029699	-0.00141331	-0.00436464	0.00700833	-0.00550088	0.0053464	-0.00350253	-0.00222504	0.0071867	-0.00760904	0.00443754	-0.00102234	-0.0012146	0.00230354	-0.00217946	0.00152731	-0.00105264	0.000919288	-0.00096179
% mX (1) @ t=2.9
-0.000104918	8.63313e-05	-4.9873e-05	1.82678e-05	6.49524e-05	-0.000499249	0.00180912	-0.00412361	0.00614212	-0.0055971	0.00178371	0.00425669	-0.00788052	0.00650038	-0.0039567	0.00282205	0.00138586	-0.00660728	0.0061065	-0.00619284	0.0044163	0.00134523	-0.00279398	0.00755724	-0.00642102	-0.00642103	0.00755716	-0.00279524	0.00134552	0.00441399	-0.00619291	0.0061067	-0.00660875	0.00138561	0.00282281	-0.00395614	0.00650014	-0.00788004	0.00425565	0.00178367	-0.0055962	0.00614252	-0.00412362	0.00180895	-0.000499334	6.47573e-05	1.83851e-05	-5.00208e-05	8.63696e-05
% mX (1) @ t=3
-0.00139882	0.00147158	-0.00169543	0.00208523	-0.00264914	0.00332958	-0.00382712	0.00335153	-0.000729764	-0.00418701	0.0083933	-0.00760663	0.00296233	0.00104951	-0.0026443	0.00585648	-0.00818977	0.00448585	-0.00158679	-0.00107558	0.00655616	-0.00592605	0.00693439	-0.00310222	-0.00022691	-0.000227675	-0.00310233	0.00693389	-0.00592586	0.00655763	-0.00107523	-0.00158685	0.00448435	-0.00818982	0.00585632	-0.00264511	0.00104934	0.00296294	-0.00760683	0.00839357	-0.00418807	-0.000731578	0.00335108	-0.00382719	0.00332978	-0.00264903	0.00208515	-0.00169525	0.00147149
% mX (1) @ t=3.1
0.0023604	-0.0024126	0.00252848	-0.00256256	0.00222233	-0.00107434	-0.00123473	0.0044536	-0.00717014	0.00708021	-0.00290979	-0.00307496	0.00604271	-0.00553708	0.00613311	-0.00507964	-0.00075608	0.00419488	-0.0052608	0.00800055	-0.00449672	0.00195816	0.00190014	-0.0059174	0.00698914	0.00698937	-0.00591729	0.00190154	0.00195779	-0.00449482	0.00800053	-0.00526098	0.00419677	-0.000755805	-0.00508041	0.00613286	-0.00553679	0.00604206	-0.0030739	-0.00290979	0.00707897	-0.0071698	0.00445403	-0.00123446	-0.00107431	0.00222242	-0.00256262	0.00252845	-0.00241259
% mX (1) @ t=3.2
-0.00117143	0.00102843	-0.000527745	-0.000511548	0.00223796	-0.00445434	0.00621651	-0.00582446	0.00200418	0.00395786	-0.00789186	0.00699173	-0.00397741	0.00218854	0.000668231	-0.00604442	0.00732576	-0.00518293	0.00474047	0.000444299	-0.00416541	0.00563078	-0.00785783	0.00402305	-0.00279617	-0.00279547	0.00402312	-0.00785775	0.00563073	-0.00416741	0.000443952	0.00474061	-0.00518201	0.00732575	-0.00604404	0.000669213	0.0021886	-0.00397791	0.00699176	-0.00789215	0.00395955	0.00200572	-0.00582426	0.00621648	-0.00445462	0.00223788	-0.000511499	-0.000527897	0.00102847
% mX (1) @ t=3.3
-0.00203283	0.00229429	-0.00302886	0.00401138	-0.00467204	0.00403178	-0.00114256	-0.00373671	0.00808602	-0.00827886	0.00366	0.00138095	-0.00324651	0.00498267	-0.00793866	0.00568076	-0.000833874	-0.00102859	0.00539643	-0.00753682	0.00526613	-0.00477024	-0.00118276	0.00301114	-0.0079365	-0.00793695	0.003011	-0.00118419	-0.00476988	0.00526484	-0.00753669	0.00539655	-0.00103068	-0.000834165	0.00568131	-0.00793849	0.00498232	-0.00324577	0.00137993	0.00366007	-0.00827817	0.00808574	-0.00373709	-0.00114286	0.00403195	-0.00467219	0.00401147	-0.00302887	0.00229425
% mX (1) @ t=3.4
0.00384885	-0.00378404	0.00342035	-0.00230916	-1.62401e-05	0.00346674	-0.00670253	0.00727296	-0.00359669	-0.00239088	0.00614261	-0.00614462	0.00564882	-0.00492772	0.000273957	0.00472151	-0.00550721	0.00682265	-0.00610867	0.000812624	0.00104324	-0.00598708	0.00655645	-0.00634248	0.00377202	0.00377145	-0.00634254	0.00655676	-0.00598711	0.00104559	0.00081293	-0.00610881	0.0068224	-0.00550715	0.0047209	0.000272926	-0.0049277	0.00564889	-0.00614453	0.0061428	-0.00239261	-0.00359875	0.00727258	-0.00670248	0.00346691	-1.60323e-05	-0.00230937	0.00342056	-0.00378412
% mX (1) @ t=3.5
-0.000696396	0.00019805	0.0012496	-0.00334975	0.00522231	-0.0053413	0.0023907	0.00296316	-0.00731405	0.00729946	-0.00406967	0.00171608	0.000266406	-0.00508387	0.00819424	-0.00548567	0.00360398	-0.00109118	-0.00488483	0.00557807	-0.00710644	0.00544054	-0.00128883	-0.00135064	0.00682921	0.00682979	-0.0013505	-0.0012875	0.00544017	-0.0071058	0.00557786	-0.00488496	-0.00108913	0.00360424	-0.00548604	0.00819452	-0.00508356	0.000265726	0.00171726	-0.00406974	0.00729907	-0.00731296	0.00296387	0.00239112	-0.00534143	0.00522246	-0.00334979	0.00124951	0.000198116
% mX (1) @ t=3.6
-0.00482798	0.00494884	-0.0049827	0.00406903	-0.00133987	-0.00306652	0.00709399	-0.00760524	0.00362233	0.00147602	-0.0037916	0.00470214	-0.00686904	0.00643324	-0.00138345	-0.00192446	0.00431558	-0.00789054	0.00582653	-0.00363057	0.000638102	0.00474691	-0.00530436	0.00788881	-0.00445673	-0.00445631	0.00788881	-0.00530509	0.00474707	0.000635468	-0.00363076	0.00582675	-0.00789136	0.00431545	-0.00192385	-0.00138251	0.00643317	-0.00686898	0.00470138	-0.00379179	0.00147802	0.00362397	-0.00760516	0.00709378	-0.00306669	-0.00134022	0.0040694	-0.00498306	0.00494897
% mX (1) @ t=3.7
0.00439263	-0.00359241	0.00123817	0.0022421	-0.00546897	0.00618923	-0.00287162	-0.00293918	0.00692887	-0.00674215	0.00512353	-0.00426583	0.00094076	0.00467844	-0.00621626	0.00572701	-0.00644334	0.00186598	0.00248671	-0.00424242	0.00795073	-0.00533165	0.00448444	0.000736914	-0.00385124	-0.00385198	0.000736783	0.00448331	-0.00533135	0.00795067	-0.00424209	0.00248679	0.00186405	-0.00644355	0.00572733	-0.00621682	0.00467811	0.000941545	-0.00426649	0.00512372	-0.00674274	0.0069273	-0.00293985	-0.00287197	0.00618946	-0.00546896	0.0022419	0.00123855	-0.00359262
% mX (1) @ t=3.8
0.00385773	-0.0043192	0.00510721	-0.00471054	0.00172104	0.0035262	-0.00807719	0.00845689	-0.0048315	0.00116328	0.00104315	-0.00465476	0.00830314	-0.00656683	0.00275025	-0.000930239	-0.00375546	0.00676166	-0.00589496	0.00637655	-0.00119609	-0.001601	0.00528716	-0.00704542	0.00646802	0.00646785	-0.0070454	0.00528818	-0.00160123	-0.00119356	0.00637666	-0.00589514	0.00676258	-0.0037552	-0.00093105	0.00274965	-0.0065666	0.00830279	-0.00465395	0.00104324	0.0011621	-0.00483224	0.00845707	-0.0080768	0.00352643	0.00172145	-0.00471088	0.00510751	-0.00431929
% mX (1) @ t=3.9
-0.00796057	0.00679105	-0.003339	-0.00174644	0.00641262	-0.00769267	0.00427094	0.00120865	-0.00453538	0.00550053	-0.00696718	0.00717587	-0.00244061	-0.00265452	0.00435975	-0.00718573	0.00721836	-0.00263922	0.000850793	0.00385816	-0.00648789	0.00637849	-0.0059237	0.00104369	0.00151562	0.00151639	0.00104382	-0.00592274	0.00637829	-0.00648834	0.00385782	0.000850779	-0.00263744	0.0072184	-0.00718576	0.00436031	-0.00265431	-0.00244118	0.00717639	-0.00696742	0.00550099	-0.00453416	0.00120911	0.0042711	-0.00769296	0.00641242	-0.00174607	-0.00333963	0.00679139
% mX (1) @ t=4
-0.00136399	0.00235474	-0.00432795	0.00487848	-0.0020397	-0.00341176	0.00775005	-0.00808411	0.00610822	-0.00477869	0.0022693	0.00337339	-0.00694766	0.00604714	-0.005783	0.00332066	0.00275376	-0.00470793	0.00697178	-0.00681684	0.00282291	-0.0011463	-0.00476387	0.00535665	-0.00833587	-0.00833588	0.00535656	-0.0047649	-0.00114598	0.00282035	-0.00681689	0.00697198	-0.00470926	0.00275352	0.00332141	-0.00578247	0.00604691	-0.00694734	0.00337245	0.0022693	-0.00477742	0.00610881	-0.00808428	0.00774973	-0.003412	-0.00204006	0.00487875	-0.00432811	0.00235476
% mX (1) @ t=4.1
0.0108192	-0.00923667	0.0046191	0.00197239	-0.00768418	0.00919274	-0.00611329	0.00201581	0.000426386	-0.00320889	0.00707742	-0.00717903	0.00313111	-0.000715982	-0.00225008	0.00694204	-0.0064193	0.00529054	-0.00311913	-0.00289379	0.00441151	-0.00752328	0.00565831	-0.00419643	-0.00060496	-0.000605723	-0.00419656	0.00565776	-0.00752317	0.00441302	-0.00289348	-0.00311923	0.00528889	-0.0064194	0.00694187	-0.00225092	-0.000716163	0.00313176	-0.00717956	0.00707758	-0.00320969	0.000425113	0.00201547	-0.00611335	0.00919316	-0.00768385	0.00197186	0.00461999	-0.00923713
% mX (1) @ t=4.2
-0.00204889	0.000381291	0.00308532	-0.00489883	0.00273004	0.00195133	-0.00521903	0.00579108	-0.00624692	0.00670039	-0.00332129	-0.00227786	0.0043666	-0.00546382	0.00701854	-0.00341333	-0.000199851	0.0023783	-0.00696853	0.00618894	-0.0058099	0.00210581	0.0023253	-0.0047803	0.00784295	0.00784314	-0.00478017	0.00232671	0.00210551	-0.005808	0.00618896	-0.00696867	0.00238045	-0.000199531	-0.00341416	0.00701821	-0.00546352	0.00436596	-0.0022765	-0.00332131	0.00669894	-0.00624748	0.00579122	-0.00521876	0.00195145	0.00273027	-0.00489893	0.00308523	0.000381402
% mX (1) @ t=4.3
-0.0127092	0.0106813	-0.00496243	-0.00264844	0.00852667	-0.00975445	0.00749239	-0.00526647	0.00300736	0.00184734	-0.00634	0.00583019	-0.00399628	0.00276344	0.00225421	-0.00575369	0.00567559	-0.00695369	0.00326241	-4.86425e-05	-0.0029174	0.00684968	-0.00609796	0.00620038	-0.000866108	-0.000865323	0.00620041	-0.00609765	0.00684962	-0.00291955	-4.90192e-05	0.00326254	-0.00695296	0.00567554	-0.00575311	0.0022553	0.00276359	-0.00399666	0.00583018	-0.00634015	0.00184895	0.00300919	-0.00526611	0.00749237	-0.00975493	0.00852626	-0.00264783	-0.00496347	0.0106818
% mX (1) @ t=4.4
0.00574974	-0.00338076	-0.00158954	0.0047459	-0.00379908	0.000868552	0.00101406	-0.00264782	0.00568958	-0.00669103	0.00283093	0.000987194	-0.00288556	0.00670408	-0.00767301	0.00429685	-0.00262894	-0.00219197	0.0057846	-0.00598965	0.0070698	-0.00271636	0.00106018	0.00437331	-0.00615941	-0.00615983	0.00437319	0.0010588	-0.00271591	0.00706896	-0.00598946	0.00578476	-0.00219413	-0.00262914	0.00429734	-0.00767319	0.00670369	-0.00288468	0.000985823	0.00283096	-0.00668995	0.00568964	-0.00264803	0.00101387	0.000868577	-0.00379913	0.0047458	-0.00158916	-0.00338102
% mX (1) @ t=4.5
0.0135185	-0.0110186	0.00439667	0.00341412	-0.0083825	0.00904405	-0.00810315	0.00746511	-0.00439801	-0.00171348	0.00534992	-0.00562237	0.00661167	-0.00455171	-0.000985682	0.00331483	-0.0065277	0.00797949	-0.00461897	0.003001	0.00279439	-0.00474696	0.00708374	-0.00600182	0.00375331	0.00375265	-0.00600185	0.00708424	-0.00474701	0.00279664	0.00300122	-0.00461914	0.00797946	-0.00652762	0.00331433	-0.000986436	-0.00455167	0.00661159	-0.0056217	0.00535013	-0.00171573	-0.00440027	0.00746471	-0.00810311	0.00904453	-0.00838211	0.00341353	0.00439773	-0.0110191
% mX (1) @ t=4.6
-0.00912557	0.00622259	-0.000121067	-0.00428488	0.00518772	-0.00469508	0.00369824	-9.65324e-05	-0.00482374	0.00567977	-0.00314919	0.0016839	0.00173079	-0.00676778	0.0070329	-0.00678936	0.00536598	0.000370206	-0.00269408	0.00679239	-0.00709729	0.00520372	-0.00267512	-0.00278619	0.00529221	0.00529296	-0.0027861	-0.00267407	0.00520333	-0.00709702	0.0067922	-0.00269419	0.000372041	0.00536615	-0.00678981	0.00703312	-0.00676744	0.00173006	0.0016848	-0.00314926	0.0056796	-0.004823	-9.61939e-05	0.00369837	-0.00469529	0.00518759	-0.0042846	-0.000121698	0.00622297
% mX (1) @ t=4.7
-0.0131688	0.0102187	-0.00308889	-0.00389623	0.00708832	-0.00734584	0.00794773	-0.00795766	0.00389668	0.00152878	-0.00397423	0.00653584	-0.00891224	0.0059217	-0.00259476	-0.000183072	0.00563545	-0.00623633	0.00659074	-0.00473325	-0.000244091	0.0023745	-0.00708726	0.00624108	-0.00675325	-0.00675302	0.00624112	-0.0070876	0.00237466	-0.000246797	-0.00473346	0.00659095	-0.00623651	0.00563533	-0.000182463	-0.00259412	0.00592151	-0.00891199	0.0065349	-0.00397445	0.00153113	0.00389896	-0.0079573	0.00794768	-0.0073463	0.00708799	-0.0038957	-0.0030899	0.0102192
% mX (1) @ t=4.8
0.0116431	-0.00859282	0.00207099	0.00348642	-0.00689237	0.00890936	-0.00772238	0.00199124	0.00349245	-0.0047314	0.00522799	-0.00491993	1.79562e-05	0.00383142	-0.00517922	0.00781031	-0.00545545	0.00225109	0.000366987	-0.00557711	0.00552652	-0.00683631	0.00331724	-0.0011543	-0.00436439	-0.00436496	-0.00115443	0.00331577	-0.00683594	0.00552688	-0.00557682	0.000366983	0.00224838	-0.00545565	0.00781077	-0.00517949	0.00383118	1.84656e-05	-0.00492035	0.00522815	-0.00473224	0.00349081	0.00199071	-0.00772253	0.00890977	-0.00689212	0.00348596	0.00207186	-0.00859332
% mX (1) @ t=4.9
0.0115616	-0.00832985	0.00138241	0.00378098	-0.00491894	0.00520937	-0.0068633	0.00648392	-0.00259834	-0.000329163	0.00249996	-0.00704958	0.00866782	-0.00663023	0.00571593	-0.00122894	-0.00333391	0.00446375	-0.00719322	0.0043669	-0.00229562	-0.00200526	0.00477178	-0.00601412	0.00677114	0.00677084	-0.00601409	0.00477319	-0.00200558	-0.00229302	0.00436709	-0.00719337	0.00446502	-0.00333368	-0.00122982	0.00571516	-0.00663001	0.00866757	-0.00704866	0.00250016	-0.000331148	-0.00260021	0.00648362	-0.00686327	0.00520969	-0.00491868	0.00378058	0.00138322	-0.00833033
% mX (1) @ t=5
-0.0129567	0.0103023	-0.00420465	-0.00252806	0.00883252	-0.0126373	0.0103026	-0.00340647	-0.00170099	0.00473316	-0.00811752	0.00725467	-0.00277357	0.000347569	0.00365137	-0.00664135	0.00473209	-0.00412705	-0.000347612	0.00358179	-0.00590926	0.00726665	-0.00412674	0.00231077	0.00319336	0.0031943	0.00231091	-0.00412621	0.00726648	-0.00591047	0.00358143	-0.000347591	-0.00412479	0.00473219	-0.00664155	0.003652	0.000347721	-0.00277396	0.0072548	-0.00811774	0.00473487	-0.00169852	-0.00340579	0.0103028	-0.0126379	0.00883214	-0.00252744	-0.00420565	0.0103028
% mX (1) @ t=5.1
-0.00859774	0.00551163	0.000238126	-0.00294792	0.0024804	-0.00301161	0.00448657	-0.00343705	0.00169659	-0.00158289	-0.00122856	0.00558776	-0.00616961	0.00688456	-0.00633769	0.00146497	0.00114114	-0.00503891	0.00688387	-0.00545439	0.0046383	0.000938747	-0.00316649	0.00747778	-0.00679791	-0.00679815	0.00747771	-0.00316763	0.000938973	0.00463637	-0.00545448	0.00688402	-0.00504138	0.00114082	0.00146591	-0.00633679	0.00688433	-0.00616938	0.00558698	-0.00122868	-0.00158152	0.00169768	-0.00343684	0.00448655	-0.0030118	0.00248028	-0.00294767	0.000237591	0.005512
% mX (1) @ t=5.2
0.0130263	-0.0112755	0.00624616	0.00173495	-0.0106406	0.0149644	-0.0114303	0.0049042	0.000106406	-0.00582839	0.0100761	-0.00845273	0.00617551	-0.00312294	-0.00263798	0.00461673	-0.00592118	0.00531193	-0.000617701	-0.00129888	0.00608708	-0.00652324	0.00724003	-0.00401017	0.00046395	0.00046337	-0.00401026	0.00723962	-0.0065231	0.0060886	-0.0012985	-0.000617738	0.00531114	-0.00592118	0.00461639	-0.00263893	-0.00312302	0.00617578	-0.0084527	0.0100765	-0.00583067	0.000103402	0.00490342	-0.0114304	0.014965	-0.0106401	0.00173426	0.00624729	-0.0112761
% mX (1) @ t=5.3
0.00429718	-0.00206393	-0.00131362	0.00158583	-0.000399223	0.000695289	-0.000684188	-0.00012473	-0.00160631	0.00316839	-0.000297227	-0.00176112	0.00325504	-0.00627744	0.00486768	-0.00255836	0.000242724	0.00532892	-0.00631782	0.00785482	-0.00555785	0.00233702	0.0010745	-0.00509692	0.00677187	0.00677205	-0.00509683	0.00107582	0.00233666	-0.00555652	0.00785467	-0.00631806	0.00533095	0.000242961	-0.00255927	0.0048671	-0.00627724	0.00325482	-0.00176056	-0.000297198	0.0031679	-0.00160649	-0.000124734	-0.000684195	0.000695309	-0.000399203	0.00158577	-0.00131341	-0.00206405
% mX (1) @ t=5.4
-0.0121587	0.0114977	-0.00766166	-0.00136926	0.011623	-0.0153623	0.0117218	-0.00648026	0.000435507	0.00714979	-0.0101108	0.00934118	-0.00875286	0.00373656	0.00135374	-0.00364983	0.00759165	-0.00636339	0.00447073	-0.000787459	-0.0041214	0.00556952	-0.00773682	0.00452694	-0.00301835	-0.00301766	0.00452703	-0.00773678	0.00556945	-0.00412277	-0.000787644	0.00447087	-0.00636312	0.00759158	-0.00364906	0.00135509	0.00373661	-0.00875321	0.00934123	-0.0101112	0.00715217	0.000438839	-0.00647948	0.0117219	-0.015363	0.0116225	-0.00136852	-0.00766277	0.0114983
% mX (1) @ t=5.5
0.00101452	-0.00159273	0.00166974	-0.000150186	-0.00108225	0.00208917	-0.00396476	0.00308961	0.0017133	-0.00384785	0.00300255	-0.00300287	-0.000723108	0.00428693	-0.0037088	0.00425945	-0.000920991	-0.002576	0.00488104	-0.00825784	0.00636696	-0.00564984	0.000267847	0.00226508	-0.0071879	-0.00718825	0.002265	0.000266631	-0.00564941	0.0063653	-0.00825777	0.00488126	-0.00257791	-0.00092122	0.00425998	-0.00370886	0.00428678	-0.000722803	-0.00300328	0.00300262	-0.00384853	0.0017126	0.00308937	-0.00396475	0.00208928	-0.00108212	-0.000150298	0.00166988	-0.00159278
% mX (1) @ t=5.6
0.0108797	-0.0109448	0.00783016	0.00139976	-0.0110584	0.0140144	-0.0117934	0.00738329	0.000227541	-0.00739575	0.0089656	-0.00993949	0.00903951	-0.00364728	0.000196054	0.00454451	-0.00788857	0.00712818	-0.00735179	0.0027264	-0.000213899	-0.00407787	0.00551984	-0.00571719	0.00386043	0.0038597	-0.00571729	0.00551991	-0.00407793	-0.000211387	0.00272672	-0.00735201	0.00712857	-0.00788835	0.00454361	0.000194853	-0.00364732	0.00903997	-0.00993936	0.00896599	-0.00739824	0.000224464	0.00738248	-0.0117935	0.014015	-0.011058	0.00139907	0.00783125	-0.0109454
% mX (1) @ t=5.7
-0.00657394	0.00500987	-0.00160413	-0.000900656	0.0022948	-0.00550278	0.00818482	-0.0051157	-0.00103467	0.00427072	-0.00684999	0.0068227	-0.00193389	-0.00104296	0.00423095	-0.00600924	0.00267722	-0.000965315	-0.00368834	0.00551939	-0.00604176	0.00505038	-0.00113833	-0.00139761	0.00623782	0.00623868	-0.00139743	-0.0011367	0.00505002	-0.00604107	0.00551919	-0.00368844	-0.000964031	0.0026773	-0.0060093	0.00423133	-0.0010428	-0.00193436	0.00682305	-0.00685018	0.00427217	-0.00103302	-0.00511524	0.00818483	-0.00550309	0.00229459	-0.000900348	-0.00160463	0.00501016
% mX (1) @ t=5.8
-0.00962041	0.00955379	-0.0064219	-0.00148183	0.00868726	-0.0117136	0.0115216	-0.00684628	-0.0012778	0.00604853	-0.00788969	0.00959815	-0.00680062	0.00362235	-0.00115219	-0.00450243	0.00651927	-0.00877476	0.00827375	-0.00465867	0.00186352	0.00375324	-0.00499948	0.00748125	-0.00482997	-0.00482975	0.00748124	-0.00500039	0.00375342	0.00186094	-0.00465889	0.008274	-0.00877496	0.00651911	-0.00450168	-0.00115092	0.00362241	-0.00680103	0.00959789	-0.00789005	0.00605041	-0.00127488	-0.00684555	0.0115216	-0.0117141	0.00868684	-0.00148126	-0.00642281	0.00955423
% mX (1) @ t=5.9
0.0112682	-0.00784962	0.00177774	0.00141242	-0.00391517	0.00900127	-0.0109211	0.00653983	-0.000787931	-0.00527245	0.0107922	-0.00932971	0.0049425	-0.00119648	-0.00481428	0.00625188	-0.00619546	0.00460705	0.000355327	-0.00223123	0.00597213	-0.00456849	0.00385956	0.000504941	-0.00346496	-0.00346577	0.000504765	0.00385821	-0.00456813	0.00597185	-0.00223106	0.000355291	0.00460552	-0.00619556	0.00625171	-0.0048153	-0.0011967	0.0049431	-0.00932977	0.0107925	-0.00527441	-0.000790498	0.00653914	-0.0109211	0.00900171	-0.00391487	0.00141197	0.00177848	-0.00785008
% mX (1) @ t=6
0.00836967	-0.00728286	0.0037639	0.00121945	-0.00512328	0.00902283	-0.0102909	0.00482763	0.00168278	-0.00408745	0.00669173	-0.0072758	0.00446932	-0.00365867	0.000161195	0.00329747	-0.00472466	0.00786385	-0.00621361	0.00554393	-0.00141475	-0.00202124	0.00524754	-0.00703295	0.00663037	0.00663051	-0.00703285	0.00524927	-0.00202163	-0.00141131	0.00554422	-0.00621383	0.00786457	-0.0047245	0.00329675	0.000160328	-0.00365869	0.00446956	-0.00727586	0.00669196	-0.00408915	0.00168034	0.0048271	-0.010291	0.00902328	-0.00512298	0.00121903	0.0037646	-0.00728325
% mX (1) @ t=6.1
-0.013997	0.0100104	-0.00273297	-0.00164794	0.00623684	-0.0116195	0.0119964	-0.00805346	0.00241854	0.00658362	-0.0127233	0.0116725	-0.0087576	0.00179493	0.005264	-0.00764443	0.00979642	-0.00624021	0.00275355	0.00162517	-0.00542747	0.00568206	-0.00577336	0.00149236	0.00112234	0.00112288	0.00149243	-0.0057731	0.00568194	-0.0054289	0.00162486	0.00275365	-0.00623934	0.0097964	-0.00764396	0.00526525	0.00179513	-0.00875818	0.0116727	-0.0127237	0.00658634	0.00242203	-0.00805278	0.0119965	-0.0116201	0.00623646	-0.00164729	-0.00273392	0.010011
% mX (1) @ t=6.2
-0.00647663	0.00433412	-0.000757815	-0.000451121	0.00169077	-0.00586599	0.00716882	-0.00267258	-0.000968288	0.00318331	-0.00507482	0.0028563	-0.00191496	0.00238537	-0.000134352	0.000139428	0.00267392	-0.00477251	0.00515575	-0.00587343	0.00215232	-0.000392573	-0.00462946	0.00545881	-0.00808567	-0.00808582	0.00545874	-0.00463096	-0.000392221	0.00214934	-0.00587368	0.00515592	-0.00477263	0.00267382	0.000139907	-0.00013369	0.00238546	-0.00191514	0.00285632	-0.00507498	0.00318436	-0.000967046	-0.00267224	0.00716891	-0.00586619	0.0016906	-0.000450894	-0.000758161	0.00433442
% mX (1) @ t=6.3
0.0143857	-0.0113852	0.00461591	0.00221661	-0.00873817	0.0124326	-0.0121185	0.00994056	-0.00287366	-0.00788197	0.0130514	-0.0135838	0.0103363	-0.0016702	-0.00406349	0.00884269	-0.0107233	0.00768347	-0.00531854	-0.000900727	0.00351617	-0.00687083	0.00590427	-0.00433234	6.73928e-05	6.70037e-05	-0.00433239	0.00590468	-0.00687089	0.00351922	-0.000900207	-0.00531869	0.00768197	-0.0107233	0.008842	-0.00406519	-0.00167042	0.0103371	-0.0135837	0.0130519	-0.00788511	-0.00287714	0.00993993	-0.0121185	0.0124332	-0.0087377	0.00221597	0.00461694	-0.0113858
% mX (1) @ t=6.4
0.0032956	-0.000940192	-0.00140347	-0.000475411	0.000658656	0.00211893	-0.00224074	0.000721972	-8.6191e-05	-0.0021591	0.00186594	0.000751837	0.000220674	-3.11689e-05	0.000831894	-0.00204175	-0.000618791	0.0011563	-0.00431953	0.00428114	-0.00358569	0.00113306	0.00259445	-0.00481597	0.00768178	0.00768178	-0.00481593	0.0025953	0.00113281	-0.00358445	0.00428114	-0.00431966	0.00115689	-0.000618761	-0.00204182	0.000832003	-3.11644e-05	0.000220685	0.000751611	0.00186595	-0.00215923	-8.67968e-05	0.000721766	-0.00224078	0.00211901	0.000658703	-0.000475462	-0.00140335	-0.000940303
% mX (1) @ t=6.5
-0.0129816	0.0118597	-0.00662848	-0.00292708	0.010545	-0.0120443	0.0116343	-0.0103644	0.00260637	0.00679961	-0.0125292	0.0155864	-0.0108465	0.00273627	0.00361428	-0.0104377	0.0109917	-0.0102048	0.0063118	-0.000856301	-0.0027746	0.00712751	-0.00655865	0.00654823	-0.00174256	-0.001742	0.00654829	-0.00655904	0.00712758	-0.00277789	-0.000856811	0.00631204	-0.0102031	0.0109917	-0.0104371	0.00361578	0.00273646	-0.0108473	0.0155865	-0.0125297	0.00680264	0.00261015	-0.0103636	0.0116343	-0.012045	0.0105445	-0.00292645	-0.00662953	0.0118604
% mX (1) @ t=6.6
0.00116182	-0.00247014	0.00240384	0.00088499	-0.0024483	0.00255254	-0.00242422	0.000374942	-0.000254201	0.00136649	0.00187917	-0.00383535	0.003519	-0.00293787	-0.00182488	0.00349094	-0.00395675	0.00277907	0.00121906	-0.00210098	0.00434067	-0.001539	0.000199634	0.00423152	-0.00593324	-0.00593331	0.00423149	0.0001991	-0.00153888	0.00434089	-0.00210081	0.00121905	0.00277774	-0.00395687	0.00349089	-0.00182529	-0.00293788	0.00351916	-0.00383535	0.00187919	0.00136588	-0.00025492	0.000374683	-0.00242425	0.00255262	-0.00244816	0.000884922	0.00240398	-0.00247033
% mX (1) @ t=6.7
0.0112582	-0.0112942	0.00700952	0.00299884	-0.0100524	0.0113998	-0.0117027	0.00908181	-0.00161392	-0.0053747	0.01236	-0.0151083	0.00948147	-0.00312354	-0.00489828	0.0103128	-0.0106668	0.01049	-0.00517254	0.00171455	0.00393866	-0.00662299	0.00845773	-0.00729427	0.00461331	0.00461252	-0.00729436	0.00845791	-0.00662297	0.0039414	0.00171496	-0.00517276	0.0104889	-0.0106668	0.0103122	-0.00489988	-0.00312372	0.00948209	-0.015108	0.0123605	-0.00537762	-0.00161709	0.00908116	-0.0117027	0.0114004	-0.010052	0.00299814	0.00701064	-0.0112947
% mX (1) @ t=6.8
-0.00663588	0.00528843	-0.00228618	-0.000366077	0.00353057	-0.00764295	0.00696185	-0.00215451	0.000680133	0.00166491	-0.00549023	0.00631781	-0.00714278	0.00351519	0.00282784	-0.00603583	0.00909933	-0.00598836	0.00274255	0.00169866	-0.00446446	0.0040216	-0.00270792	-0.00169194	0.00449528	0.00449569	-0.00169188	-0.00270734	0.00402148	-0.00446541	0.00169842	0.00274266	-0.00598711	0.00909936	-0.00603553	0.00282872	0.00351523	-0.00714291	0.00631756	-0.00549043	0.0016662	0.000681467	-0.0021542	0.00696192	-0.00764326	0.00353038	-0.000365723	-0.00228671	0.00528877
% mX (1) @ t=6.9
-0.00990112	0.00972189	-0.00562245	-0.00257465	0.00821465	-0.0104188	0.0100802	-0.00593941	0.00173296	0.00320514	-0.0105119	0.0120055	-0.00868321	0.00329622	0.0048573	-0.00771203	0.00939152	-0.0075317	0.00367964	-0.000626459	-0.00456399	0.00623869	-0.00936333	0.00747727	-0.00697155	-0.00697076	0.00747739	-0.00936343	0.00623865	-0.00456627	-0.000626824	0.0036798	-0.00753088	0.00939146	-0.00771131	0.00485888	0.00329647	-0.00868387	0.0120055	-0.0105122	0.00320795	0.00173589	-0.00593865	0.0100802	-0.0104193	0.00821429	-0.00257409	-0.00562332	0.00972224
% mX (1) @ t=7
0.011644	-0.00780015	0.00221895	0.000442463	-0.00540738	0.0110065	-0.00932697	0.00454739	-0.000920992	-0.00424641	0.0067546	-0.00845352	0.00944229	-0.00373583	-0.00209341	0.00850449	-0.0115716	0.00856504	-0.00486018	-0.00249371	0.00533643	-0.00802182	0.00525115	-0.00246712	-0.00337551	-0.0033763	-0.00246725	0.00525043	-0.00802157	0.00533795	-0.00249334	-0.00486034	0.00856404	-0.0115716	0.00850377	-0.0020949	-0.00373595	0.00944268	-0.00845332	0.00675489	-0.00424847	-0.00092388	0.00454679	-0.00932701	0.0110069	-0.00540701	0.000442007	0.00221966	-0.00780045
% mX (1) @ t=7.1
0.00805719	-0.00680895	0.00342456	0.000664672	-0.00530617	0.00934376	-0.00787583	0.00369838	-0.00195808	-0.00260448	0.00783967	-0.0090156	0.00846777	-0.00258674	-0.00325731	0.0055524	-0.00726765	0.00403422	-0.00270355	-0.00105776	0.0031412	-0.00580986	0.00752245	-0.00773253	0.00728764	0.00728703	-0.00773261	0.00752275	-0.00580986	0.00314328	-0.00105738	-0.00270365	0.00403308	-0.00726766	0.005552	-0.0032584	-0.00258688	0.00846822	-0.00901578	0.00783992	-0.00260606	-0.00195986	0.00369781	-0.00787599	0.00934416	-0.00530592	0.000664259	0.00342534	-0.00680945
% mX (1) @ t=7.2
-0.0132971	0.00959776	-0.00390995	-0.000613572	0.00739767	-0.0123941	0.0118003	-0.00822175	0.000837865	0.00600948	-0.00840089	0.0115763	-0.0108672	0.00551306	0.000878076	-0.00979459	0.0120619	-0.0110564	0.00484977	0.00263216	-0.00773449	0.0111431	-0.00882863	0.00600079	0.00114022	0.00114138	0.00600096	-0.0088279	0.0111429	-0.00773676	0.0026316	0.00484993	-0.0110551	0.0120618	-0.0097937	0.00087987	0.00551314	-0.0108678	0.0115763	-0.00840128	0.00601169	0.000840867	-0.00822097	0.0118004	-0.0123947	0.00739729	-0.000612985	-0.00391106	0.00959845
% mX (1) @ t=7.3
-0.00670132	0.00374439	-0.000418613	0.00016421	0.00284603	-0.00645544	0.00418566	-0.00147797	0.000332901	0.00249622	-0.0035914	0.00558747	-0.00587178	0.000804629	0.00189695	-0.00494965	0.00431813	-0.00210457	0.00126786	0.00122334	-0.000843979	0.00367292	-0.00390653	0.00678372	-0.00641798	-0.00641775	0.00678374	-0.00390706	0.00367298	-0.000845649	0.00122306	0.00126786	-0.00210335	0.00431821	-0.00494962	0.00189736	0.000804678	-0.00587184	0.00558738	-0.00359156	0.00249742	0.000333877	-0.00147778	0.00418571	-0.00645566	0.00284582	0.000164435	-0.000418865	0.00374448
% mX (1) @ t=7.4
0.0139797	-0.0115626	0.00539236	0.0027869	-0.00937034	0.0121065	-0.0134358	0.0098286	0.000322919	-0.00720415	0.0109476	-0.0134922	0.0109477	-0.00709249	-0.00126969	0.00978072	-0.0130739	0.0127977	-0.00484732	-0.00209101	0.0102023	-0.0126104	0.0127032	-0.00799008	0.00224661	0.00224525	-0.00799027	0.0127025	-0.0126101	0.0102055	-0.00209034	-0.00484748	0.0127958	-0.0130739	0.00977996	-0.00127153	-0.0070925	0.0109483	-0.0134921	0.0109481	-0.00720679	0.000319811	0.00982794	-0.0134358	0.0121071	-0.00936982	0.00278631	0.00539337	-0.011563
% mX (1) @ t=7.5
0.00197886	3.99845e-05	-0.000787364	-0.00119581	1.36815e-05	0.00147443	-0.000604067	0.00018233	0.001102	-0.000383977	-0.00132103	-0.00124975	0.000985321	0.00038818	-0.00152391	0.00380512	-0.00117978	0.000791369	0.000908334	0.000244642	-0.00108268	0.000958323	0.000124081	-0.00335065	0.00584358	0.00584382	-0.00335059	0.000124874	0.000958163	-0.00108186	0.000244773	0.000908329	0.000790535	-0.00117981	0.00380532	-0.00152392	0.000388158	0.000985249	-0.00124954	-0.00132104	-0.000384463	0.00110141	0.000182239	-0.00060408	0.00147448	1.36961e-05	-0.00119588	-0.000787116	3.98049e-05
% mX (1) @ t=7.6
-0.0118744	0.0117074	-0.00668807	-0.00335959	0.00920232	-0.011303	0.0134923	-0.00912212	0.000116051	0.00671862	-0.0123368	0.0125544	-0.0100756	0.00633064	0.00253617	-0.00924032	0.0148522	-0.0131542	0.00635451	0.00191011	-0.0105397	0.0134226	-0.0146188	0.00950573	-0.00491485	-0.00491339	0.00950595	-0.0146185	0.0134224	-0.0105436	0.0019093	0.00635476	-0.0131518	0.0148522	-0.00923962	0.00253782	0.00633073	-0.0100759	0.0125542	-0.0123372	0.00672199	0.00011995	-0.00912136	0.0134924	-0.0113036	0.00920187	-0.00335889	-0.00668934	0.0117081
% mX (1) @ t=7.7
0.00265961	-0.00236909	0.0012286	9.49047e-05	-0.00197983	0.00373395	-0.00194824	0.000778119	-0.00157488	-0.00193245	0.00420294	-0.00360983	0.00326124	-0.000482751	0.00118607	-0.000508704	-0.0014624	0.00196749	-0.0026951	-0.00129585	0.00321025	-0.00638931	0.00404347	-0.00153439	-0.00510939	-0.00511018	-0.0015345	0.00404262	-0.00638911	0.00321071	-0.00129573	-0.00269517	0.00196769	-0.00146239	-0.000509003	0.00118578	-0.000482731	0.00326121	-0.00360978	0.00420305	-0.00193352	-0.00157571	0.000778031	-0.00194823	0.00373409	-0.00197976	9.4722e-05	0.00122894	-0.0023693
% mX (1) @ t=7.8
0.0114579	-0.0113907	0.00631674	0.00309523	-0.00853076	0.0113264	-0.0121905	0.00832967	-0.00256807	-0.00580332	0.0118501	-0.0105183	0.00877068	-0.00376682	-0.00273218	0.00913461	-0.0151514	0.0128969	-0.00822873	-0.00172665	0.00862634	-0.0136493	0.0137043	-0.0109613	0.0058314	0.00583012	-0.0109615	0.0137043	-0.0136491	0.00863079	-0.00172592	-0.00822901	0.0128947	-0.0151515	0.00913403	-0.0027338	-0.00376701	0.00877119	-0.0105181	0.0118505	-0.0058061	-0.00257171	0.0083288	-0.0121907	0.0113269	-0.00853032	0.0030946	0.00631777	-0.0113912
% mX (1) @ t=7.9
-0.00814235	0.00515279	-0.00186184	0.000654922	0.00413242	-0.00757968	0.00496837	-0.0036614	0.0020025	0.00264634	-0.00558803	0.00796838	-0.00526669	0.000823887	0.000513347	-0.00376502	0.00436749	-0.00605503	0.00379644	0.000611965	-0.00615618	0.0104644	-0.00944649	0.00581181	0.00280916	0.00281041	0.005812	-0.00944562	0.0104641	-0.00615802	0.000611579	0.00379649	-0.00605423	0.00436749	-0.00376486	0.000514031	0.000823922	-0.00526683	0.00796804	-0.00558828	0.00264808	0.00200462	-0.00366088	0.0049685	-0.00757996	0.00413216	0.000655293	-0.00186241	0.00515308
% mX (1) @ t=8
-0.0110092	0.0092679	-0.00439708	-0.00165967	0.00786928	-0.0118002	0.00984969	-0.0068356	0.00300898	0.00538371	-0.00957207	0.00935905	-0.00724729	0.00174586	0.00204461	-0.00876647	0.0126677	-0.0125837	0.00855306	0.000252781	-0.00624918	0.0118059	-0.0114002	0.0109049	-0.0061532	-0.00615216	0.010905	-0.0114005	0.0118058	-0.00625362	0.000252111	0.00855337	-0.0125819	0.0126677	-0.00876575	0.00204596	0.00174607	-0.00724798	0.00935917	-0.00957238	0.00538601	0.00301151	-0.00683511	0.00984973	-0.0118008	0.00786896	-0.00165921	-0.00439787	0.00926831
% mX (1) @ t=8.1
0.0119492	-0.00828713	0.00345025	0.000379829	-0.00703044	0.0108662	-0.00988101	0.0067673	-0.00107124	-0.00279408	0.00687544	-0.0104489	0.00672567	-0.00222428	-0.00354904	0.00733152	-0.00832168	0.00956818	-0.00550693	0.000686821	0.0085914	-0.013177	0.0150529	-0.0092157	0.000680599	0.00067888	-0.00921592	0.0150521	-0.0131767	0.00859472	0.00068746	-0.00550712	0.00956662	-0.00832165	0.00733125	-0.00354994	-0.00222439	0.00672616	-0.0104486	0.00687578	-0.00279651	-0.00107376	0.00676676	-0.00988109	0.0108668	-0.00703018	0.000379451	0.00345089	-0.00828749
% mX (1) @ t=8.2
0.00846223	-0.00528681	0.00177356	1.15282e-07	-0.00552772	0.00865459	-0.0057996	0.00444813	-0.00149273	-0.00398981	0.00726125	-0.00917821	0.00526192	-0.00112374	-0.00156557	0.00636109	-0.00855256	0.0111911	-0.00725768	0.00215484	0.00404369	-0.00750172	0.00883321	-0.00837422	0.00693695	0.00693637	-0.00837427	0.00883376	-0.00750175	0.00404749	0.00215537	-0.00725788	0.0111901	-0.00855247	0.00636042	-0.00156685	-0.00112388	0.00526249	-0.00917849	0.00726149	-0.00399096	-0.00149446	0.00444773	-0.00579962	0.00865492	-0.00552734	-3.59309e-07	0.00177435	-0.00528725
% mX (1) @ t=8.3
-0.0115387	0.00969845	-0.00460668	-0.00251983	0.00808696	-0.011316	0.0130686	-0.00817454	0.000659933	0.00339424	-0.00929288	0.0118979	-0.00917033	0.00316531	0.00594048	-0.00960163	0.0125508	-0.0117579	0.00831255	-0.00122437	-0.00890853	0.0155249	-0.0187889	0.0128953	-0.00346976	-0.00346779	0.0128956	-0.0187884	0.0155247	-0.0089133	-0.00122516	0.00831278	-0.0117556	0.0125508	-0.00960104	0.00594205	0.00316548	-0.00917093	0.0118979	-0.00929319	0.00339641	0.000662793	-0.00817387	0.0130686	-0.0113165	0.00808651	-0.00251921	-0.00460775	0.00969902
% mX (1) @ t=8.4
-0.00573829	0.00313368	-0.00105876	0.000502729	0.0028968	-0.00424964	0.00303738	-0.0013652	-0.00144454	0.00220406	-0.00484525	0.00669207	-0.00328411	0.00170768	0.00101471	-0.00220931	0.0045063	-0.00709739	0.00555639	-0.00390231	-0.00100648	0.00242241	-0.00519677	0.0046881	-0.00716311	-0.007163	0.00468806	-0.00519778	0.00242255	-0.00100908	-0.00390263	0.00555654	-0.00709778	0.00450618	-0.00220888	0.00101549	0.00170776	-0.00328463	0.00669216	-0.00484546	0.00220499	-0.00144354	-0.00136504	0.00303741	-0.00424987	0.00289661	0.000502987	-0.00105915	0.0031339
% mX (1) @ t=8.5
0.0115015	-0.0114238	0.00589484	0.00381809	-0.00842925	0.0116145	-0.0136566	0.00762033	-6.20059e-05	-0.00616981	0.0112963	-0.012112	0.0114712	-0.00393722	-0.00541633	0.0115917	-0.015531	0.0133597	-0.0105126	0.00160488	0.00733179	-0.0172226	0.020218	-0.0165588	0.00514895	0.00514678	-0.016559	0.0202178	-0.0172226	0.00733752	0.00160576	-0.010513	0.0133578	-0.0155311	0.011591	-0.00541831	-0.00393749	0.0114721	-0.0121121	0.0112967	-0.00617245	-6.51382e-05	0.00761974	-0.0136566	0.0116151	-0.00842871	0.00381735	0.00589608	-0.0114245
% mX (1) @ t=8.6
0.00113	-0.0013084	0.00104159	-3.3644e-05	0.000479817	-0.000487481	-0.00126447	-0.000721276	0.00183941	0.000118579	0.00190027	-0.00259195	0.00225941	-0.00122055	-0.000228032	-0.0019937	0.00033707	0.000948117	-0.00406497	0.00419999	-0.00316776	0.00194447	-0.000351412	-0.0014402	0.00579843	0.0057989	-0.00144014	-0.000350333	0.00194421	-0.00316712	0.00419997	-0.00406506	0.000949045	0.000337221	-0.00199409	-0.000228263	-0.00122053	0.00225942	-0.00259191	0.00190034	0.000118532	0.00183915	-0.000721442	-0.00126456	-0.000487552	0.000479735	-3.35809e-05	0.00104147	-0.00130834
% mX (1) @ t=8.7
-0.0131376	0.0126832	-0.00686728	-0.00236618	0.00805809	-0.0119858	0.0122514	-0.00785856	0.000757539	0.00853902	-0.0123854	0.0134293	-0.0126592	0.00472178	0.00382405	-0.0128803	0.0156078	-0.0146905	0.0111039	-0.00329795	-0.0058596	0.0167357	-0.0203763	0.018544	-0.00690568	-0.00690361	0.0185442	-0.0203766	0.0167357	-0.00586524	-0.0032988	0.0111043	-0.0146886	0.0156078	-0.0128793	0.0038262	0.00472202	-0.01266	0.0134295	-0.0123858	0.00854143	0.000760729	-0.00785782	0.0122515	-0.0119864	0.00805767	-0.00236558	-0.00686827	0.0126837
% mX (1) @ t=8.8
0.00519827	-0.00249414	0.0009542	-0.00120842	-0.00285597	0.00405999	-0.0019258	0.00270888	-0.00101399	-0.00158576	0.00296855	-0.00319642	-1.76923e-05	0.000101964	-0.00230144	0.00514298	-0.0057861	0.00450697	0.00108255	-0.00371685	0.00721587	-0.00641796	0.00638041	-0.00147095	-0.00335864	-0.00335966	-0.0014711	0.00637943	-0.00641761	0.00721657	-0.00371651	0.00108257	0.00450532	-0.00578618	0.00514296	-0.00230183	0.000101888	-1.74318e-05	-0.00319662	0.00296866	-0.0015859	-0.00101415	0.00270893	-0.00192567	0.00406021	-0.00285583	-0.00120857	0.000954459	-0.00249428
% mX (1) @ t=8.9
0.0134232	-0.0108571	0.0055218	0.000575069	-0.00797	0.0115379	-0.00950754	0.00750458	-0.000811103	-0.00837569	0.0117315	-0.0135836	0.0113408	-0.00645323	-0.0015111	0.011325	-0.0145939	0.0155132	-0.0104582	0.00506894	0.00469553	-0.0134906	0.019651	-0.0181922	0.00935935	0.00935762	-0.0181924	0.0196516	-0.0134908	0.0047015	0.00506967	-0.0104586	0.0155121	-0.0145938	0.0113239	-0.00151317	-0.00645338	0.0113416	-0.0135838	0.0117319	-0.00837859	-0.000814801	0.00750371	-0.00950773	0.0115384	-0.00796961	0.000574488	0.00552276	-0.0108576
% mX (1) @ t=9
-0.00938856	0.00674878	-0.00377017	0.00105381	0.00367389	-0.00578333	0.00562139	-0.00319804	-0.000197663	0.00248275	-0.00738545	0.00756997	-0.00394528	0.00130357	0.00376775	-0.00709649	0.0116059	-0.00946219	0.00364897	0.00407068	-0.0100042	0.0113155	-0.0107394	0.00542445	0.0012545	0.00125581	0.00542469	-0.0107383	0.0113152	-0.0100067	0.00407009	0.00364907	-0.00945996	0.011606	-0.00709631	0.00376877	0.00130376	-0.00394599	0.0075704	-0.00738569	0.00248391	-0.000196097	-0.00319764	0.00562146	-0.00578359	0.00367368	0.00105412	-0.00377064	0.00674904
% mX (1) @ t=9.1
-0.0108458	0.00698613	-0.0026855	-0.000890077	0.00831275	-0.0107749	0.00846091	-0.00653837	0.000365571	0.00623608	-0.0112391	0.0125384	-0.0091929	0.0069561	0.000381882	-0.00740589	0.0125557	-0.0133437	0.0097974	-0.00624145	-0.00210202	0.00961768	-0.0174711	0.0162607	-0.0106085	-0.010607	0.0162608	-0.0174722	0.00961788	-0.00210714	-0.00624211	0.0097977	-0.0133433	0.0125555	-0.00740465	0.000383701	0.00695614	-0.00919338	0.0125381	-0.0112395	0.00623881	0.000368781	-0.00653769	0.00846103	-0.0107754	0.00831238	-0.000889596	-0.00268641	0.0069866
% mX (1) @ t=9.2
0.00992646	-0.00925518	0.00498645	0.00155544	-0.00501801	0.00807055	-0.00932233	0.0035177	0.00117918	-0.00523535	0.0111325	-0.0114872	0.00872912	-0.00158548	-0.00453696	0.00970076	-0.0150781	0.0133546	-0.00799213	-0.00339614	0.0110011	-0.0162189	0.0141241	-0.00949548	-0.000101241	-0.00010294	-0.00949574	0.0141233	-0.0162186	0.0110047	-0.00339529	-0.00799233	0.0133522	-0.0150781	0.00970013	-0.00453882	-0.00158573	0.00872993	-0.0114874	0.0111328	-0.00523757	0.00117645	0.00351702	-0.00932246	0.00807094	-0.00501773	0.00155492	0.00498722	-0.00925563
% mX (1) @ t=9.3
0.00653911	-0.0041186	0.00097899	0.00235698	-0.00691372	0.00891374	-0.00869261	0.00526422	-0.0013446	-0.00230118	0.00868147	-0.00941243	0.00793597	-0.00643565	0.00188005	0.00257112	-0.00943775	0.0102703	-0.0095556	0.00563618	-0.00112345	-0.00593847	0.0124097	-0.0139511	0.00989963	0.00989865	-0.0139512	0.0124111	-0.00593869	-0.00111911	0.00563663	-0.00955581	0.0102709	-0.00943754	0.00257022	0.00187887	-0.00643557	0.00793621	-0.00941207	0.00868177	-0.00230317	-0.00134686	0.00526374	-0.00869267	0.00891417	-0.00691345	0.00235666	0.000979596	-0.00411892
% mX (1) @ t=9.4
-0.00945492	0.00976013	-0.00440314	-0.00419893	0.00781317	-0.0116626	0.0123208	-0.00615471	-0.000477946	0.00787858	-0.0127995	0.0153374	-0.0132927	0.00362714	0.00395701	-0.0123475	0.0170621	-0.0177554	0.0108892	0.00162469	-0.0123628	0.0191138	-0.0170327	0.0117835	-0.00150786	-0.00150593	0.0117838	-0.0170322	0.0191135	-0.0123678	0.00162373	0.0108895	-0.0177533	0.0170621	-0.0123466	0.00395912	0.00362735	-0.0132935	0.0153375	-0.0128	0.00788116	-0.000474606	-0.00615393	0.0123209	-0.0116632	0.00781281	-0.00419839	-0.00440407	0.0097606
% mX (1) @ t=9.5
-0.00246873	0.00304734	-0.00106969	-0.00261399	0.00306296	-0.00514797	0.00678016	-0.00321358	0.00239216	-0.000896948	-0.0032406	0.00436808	-0.00542882	0.00395796	-0.00431452	0.00194932	0.00308124	-0.0061701	0.00817014	-0.00579225	0.00442216	0.0016809	-0.00638963	0.0110425	-0.0083825	-0.00838218	0.0110424	-0.00639081	0.00168123	0.00441911	-0.00579244	0.00817039	-0.00617095	0.00308099	0.00195024	-0.00431382	0.00395786	-0.00542885	0.00436751	-0.00324068	-0.000895416	0.00239368	-0.00321322	0.00678026	-0.00514824	0.00306285	-0.00261378	-0.00107012	0.00304755
% mX (1) @ t=9.6
0.0106794	-0.00936612	0.00355472	0.00433635	-0.0106812	0.014398	-0.0135025	0.00969086	-0.000919602	-0.00842132	0.0126394	-0.0170142	0.0148724	-0.00676925	-0.0033158	0.0127528	-0.0172523	0.0199273	-0.0127802	0.00142166	0.0126758	-0.0193228	0.0196767	-0.01295	0.0043302	0.00432835	-0.0129503	0.0196761	-0.0193226	0.0126818	0.0014227	-0.0127807	0.0199248	-0.0172522	0.0127515	-0.00331836	-0.00676946	0.0148732	-0.0170143	0.0126399	-0.00842435	-0.000923747	0.00968993	-0.0135027	0.0143988	-0.0106809	0.00433576	0.0035558	-0.00936672
% mX (1) @ t=9.7
-0.000114185	-0.00197807	0.00144565	0.000599471	0.00115655	0.000213444	-0.0017248	0.00113469	-0.00204156	0.0022725	-0.0027189	0.000189667	0.0017031	-0.00195542	0.0053648	-0.00509117	0.00354754	0.00206531	-0.00497689	0.00641101	-0.00580486	0.00308397	0.000715125	-0.00515602	0.00652503	0.00652517	-0.0051559	0.000716644	0.00308358	-0.00580359	0.00641084	-0.00497701	0.00206747	0.0035478	-0.00509171	0.00536492	-0.00195528	0.00170264	0.00019049	-0.00271895	0.00227192	-0.00204211	0.00113471	-0.00172478	0.000213406	0.00115662	0.000599379	0.00144569	-0.00197808
% mX (1) @ t=9.8
-0.0130855	0.00930693	-0.00373581	-0.00248726	0.0116053	-0.0146415	0.0133131	-0.011057	0.00180921	0.00728737	-0.0130756	0.0165525	-0.0147922	0.00930507	0.00301092	-0.0121633	0.0179852	-0.0192644	0.0138637	-0.00304345	-0.0115502	0.0188329	-0.0198949	0.0125733	-0.00587237	-0.00587048	0.0125736	-0.019895	0.0188328	-0.0115566	-0.00304443	0.0138641	-0.0192627	0.017985	-0.0121618	0.00301346	0.00930519	-0.0147929	0.0165521	-0.0130761	0.00729111	0.00181386	-0.011056	0.0133133	-0.0146422	0.0116048	-0.00248666	-0.00373688	0.00930747
% mX (1) @ t=9.9
0.00166183	-0.000731481	-0.000709561	0.00254903	-0.00388275	0.00470238	-0.00415967	0.000467171	0.00116466	-0.00391886	0.00759896	-0.00494232	0.00253001	0.00168009	-0.00595635	0.00932139	-0.00927227	0.00272407	0.0021674	-0.00719184	0.00736059	-0.00795556	0.00393008	-0.000597235	-0.00507346	-0.00507437	-0.000597392	0.00392897	-0.00795523	0.00736105	-0.00719147	0.00216749	0.0027213	-0.00927243	0.00932138	-0.00595729	0.00167981	0.00253086	-0.00494306	0.00759918	-0.00391955	0.00116341	0.000466715	-0.00415981	0.00470258	-0.00388271	0.00254898	-0.000709381	-0.00073158
% mX (1) @ t=10
0.0141135	-0.0100644	0.00495506	0.000929248	-0.00963452	0.0129697	-0.0128576	0.00974303	-0.00281717	-0.00517522	0.0133547	-0.0150788	0.0148931	-0.0106784	-0.000309277	0.010155	-0.0179713	0.0178021	-0.0145668	0.00386826	0.0079279	-0.0172617	0.0181694	-0.013514	0.00657495	0.00657348	-0.0135142	0.0181696	-0.0172616	0.00793387	0.00386916	-0.0145672	0.0178013	-0.0179711	0.0101536	-0.000311415	-0.0106784	0.0148934	-0.0150779	0.0133552	-0.00517887	-0.0028214	0.00974221	-0.0128577	0.0129703	-0.00963406	0.000928637	0.00495617	-0.010065
% mX (1) @ t=10.1
-0.00406854	0.0047518	-0.00116987	-0.00448152	0.00564978	-0.00881301	0.00855822	-0.00262894	-0.000966147	0.00674713	-0.0112485	0.0113064	-0.00715642	-0.000547422	0.00597055	-0.0133032	0.0141814	-0.00935091	0.000479555	0.00629566	-0.00925992	0.0111475	-0.00966261	0.00643723	0.00181816	0.00181946	0.00643745	-0.00966159	0.0111471	-0.00926184	0.00629501	0.000479622	-0.00934823	0.0141816	-0.0133029	0.00597191	-0.000547104	-0.00715723	0.0113066	-0.0112488	0.00674921	-0.000963233	-0.002628	0.00855851	-0.00881341	0.00564973	-0.0044813	-0.00117037	0.00475212
% mX (1) @ t=10.2
-0.0124378	0.0107854	-0.00614256	-0.000554547	0.00580722	-0.0105037	0.0120256	-0.00778408	0.00444892	0.00237233	-0.0104816	0.0127722	-0.0140209	0.0102755	-0.00363243	-0.00685206	0.0143311	-0.0154688	0.0130809	-0.00467085	-0.00413778	0.0134095	-0.0143937	0.0126098	-0.00659742	-0.00659624	0.0126099	-0.0143943	0.0134095	-0.00414306	-0.00467151	0.0130813	-0.0154679	0.0143309	-0.0068507	-0.00363042	0.0102753	-0.0140211	0.0127715	-0.010482	0.00237537	0.00445209	-0.00778366	0.0120255	-0.0105042	0.00580667	-0.000553942	-0.00614356	0.0107859
% mX (1) @ t=10.3
0.00862016	-0.00864865	0.00343598	0.00383218	-0.00786239	0.0117953	-0.0112665	0.00631124	0.00128611	-0.00897704	0.013811	-0.0174335	0.01172	-0.00243026	-0.00629916	0.0143794	-0.0168838	0.0144353	-0.00380913	-0.0041542	0.0108583	-0.0128185	0.0145302	-0.0102055	0.00191544	0.00191374	-0.0102058	0.0145295	-0.0128182	0.0108615	-0.00415346	-0.0038093	0.0144316	-0.016884	0.0143789	-0.00630122	-0.0024306	0.0117208	-0.0174337	0.0138115	-0.00898004	0.00128201	0.00631027	-0.0112668	0.0117957	-0.00786214	0.00383168	0.00343672	-0.0086491
% mX (1) @ t=10.4
0.00903089	-0.00981031	0.00601606	0.000121054	-0.00237859	0.00740044	-0.009593	0.00710277	-0.00574915	0.000896173	0.00436681	-0.00919468	0.0106628	-0.00902446	0.00593947	0.00354442	-0.00972557	0.0126025	-0.00907707	0.00482062	0.00150699	-0.00727195	0.0104451	-0.0101364	0.00740666	0.00740588	-0.0101364	0.0104461	-0.00727217	0.00151159	0.00482116	-0.00907733	0.0126031	-0.00972522	0.00354303	0.00593803	-0.00902434	0.0106627	-0.00919397	0.00436699	0.000893902	-0.00575077	0.00710264	-0.00959286	0.00740079	-0.00237813	0.000120488	0.0060169	-0.00981076
% mX (1) @ t=10.5
-0.014272	0.0115436	-0.00566264	-0.00171141	0.0103086	-0.0137666	0.0135841	-0.0104558	-0.000462024	0.00928904	-0.015636	0.0199525	-0.0153539	0.00582013	0.00703263	-0.014588	0.0189229	-0.016096	0.00672622	0.00331418	-0.0112228	0.0143935	-0.0170752	0.0131424	-0.00453825	-0.00453618	0.0131426	-0.0170749	0.0143933	-0.011228	0.00331317	0.00672642	-0.016093	0.0189228	-0.014587	0.00703503	0.0058204	-0.015355	0.0199527	-0.0156366	0.00929268	-0.00045773	-0.0104549	0.0135842	-0.0137672	0.0103081	-0.00171071	-0.00566376	0.0115442
% mX (1) @ t=10.6
-0.00540635	0.00604157	-0.00421449	0.00139336	0.00042049	-0.00325708	0.00527058	-0.00683788	0.00592686	-0.00456528	0.00193851	0.00451722	-0.00609494	0.00742368	-0.00608749	0.00105357	0.00520931	-0.00926699	0.00676592	-0.00515647	0.00124792	0.00115472	-0.00644183	0.00747086	-0.00815144	-0.00815139	0.00747081	-0.00644296	0.0011549	0.00124596	-0.00515657	0.00676616	-0.00926815	0.00520905	0.00105466	-0.00608655	0.0074235	-0.00609453	0.00451614	0.0019385	-0.0045641	0.00592745	-0.00683795	0.00527031	-0.00325724	0.000420148	0.00139375	-0.004215	0.00604175
% mX (1) @ t=10.7
0.018225	-0.0136906	0.00758606	0.00024169	-0.0113228	0.0153621	-0.0160783	0.0130198	-0.0027163	-0.00781474	0.0167992	-0.0194269	0.0171825	-0.00711288	-0.00672969	0.0148869	-0.0198259	0.0170422	-0.0106006	-0.00152149	0.0102722	-0.017056	0.018861	-0.0164286	0.00596455	0.00596271	-0.0164288	0.0188609	-0.0170557	0.0102772	-0.00152057	-0.0106008	0.0170396	-0.0198258	0.0148856	-0.00673257	-0.00711317	0.0171835	-0.0194268	0.0167999	-0.00781838	-0.00272066	0.0130189	-0.0160783	0.0153629	-0.0113221	0.000240845	0.00758739	-0.0136914
% mX (1) @ t=10.8
0.00140313	-0.00025739	0.0013259	-0.00309484	0.00137544	-0.00186041	-0.000205256	0.00475058	-0.00513397	0.00760527	-0.00674339	0.00150372	0.00301522	-0.00644928	0.00595194	-0.00541406	-0.00028686	0.00345601	-0.00441997	0.00411875	-0.00524329	0.00514254	-0.000755448	-0.003699	0.00671167	0.00671187	-0.00369891	-0.000754296	0.00514219	-0.00524229	0.00411867	-0.00442012	0.00345793	-0.000286631	-0.00541456	0.0059521	-0.00644895	0.00301441	0.00150485	-0.00674356	0.00760469	-0.00513363	0.00475105	-0.000204982	-0.00186037	0.00137555	-0.003095	0.001326	-0.000257331
% mX (1) @ t=10.9
-0.0186434	0.0153124	-0.0086552	-0.000222929	0.00990651	-0.016638	0.0181972	-0.0136526	0.00637259	0.00555546	-0.0157283	0.0183078	-0.0177208	0.00777654	0.00489759	-0.0156757	0.0190697	-0.0173539	0.0122052	-0.00155472	-0.0082206	0.0167751	-0.0182387	0.0163208	-0.00646497	-0.00646305	0.016321	-0.0182388	0.0167751	-0.00822636	-0.00155561	0.0122056	-0.0173523	0.0190695	-0.0156745	0.00490017	0.00777671	-0.0177217	0.0183074	-0.0157288	0.00555972	0.00637721	-0.0136518	0.0181971	-0.0166389	0.00990577	-0.000221928	-0.00865675	0.0153131
% mX (1) @ t=11
0.00450859	-0.0054506	0.00169152	0.00336365	-0.00458099	0.00728941	-0.00516415	-0.000253724	0.00472837	-0.00886281	0.00948056	-0.00759256	-1.24144e-05	0.00480003	-0.00740571	0.00922471	-0.0065017	0.00328735	0.00141035	-0.00324069	0.00844	-0.00942441	0.0071354	0.000422524	-0.00429618	-0.004297	0.00042238	0.00713425	-0.0094241	0.00844061	-0.00324042	0.00141034	0.00328563	-0.00650187	0.00922485	-0.00740649	0.00479957	-1.13188e-05	-0.00759394	0.00948076	-0.00886343	0.00472663	-0.000254405	-0.00516438	0.00728968	-0.00458091	0.00336337	0.00169201	-0.00545087
% mX (1) @ t=11.1
0.0161836	-0.0154783	0.00864888	0.000732433	-0.00745873	0.016032	-0.0183527	0.0141578	-0.00850689	-0.00352951	0.0133362	-0.0177581	0.0158923	-0.0084021	-0.00184442	0.0131547	-0.0158118	0.0160607	-0.0117931	0.00538629	0.00574675	-0.0141253	0.0172734	-0.0138978	0.0072544	0.00725272	-0.0138981	0.0172736	-0.0141253	0.00575268	0.00538713	-0.0117935	0.016059	-0.0158117	0.0131534	-0.00184679	-0.00840217	0.0158927	-0.0177571	0.0133367	-0.00353397	-0.0085109	0.0141571	-0.0183525	0.0160328	-0.00745799	0.000731485	0.0086503	-0.015479
% mX (1) @ t=11.2
-0.0121376	0.0100064	-0.00436338	-0.00247426	0.00903612	-0.011849	0.0106877	-0.00588433	-0.00394532	0.00957383	-0.0124258	0.0117544	-0.00348886	-0.00310242	0.00866757	-0.010583	0.0123006	-0.00889386	0.0032354	0.00268821	-0.00902932	0.0121662	-0.010932	0.00373004	0.00209208	0.00209355	0.00373029	-0.0109307	0.0121659	-0.00903185	0.00268758	0.00323553	-0.00889107	0.0123007	-0.0105828	0.00866903	-0.00310195	-0.00348996	0.0117553	-0.0124262	0.00957543	-0.00394253	-0.00588348	0.0106879	-0.0118495	0.0090358	-0.00247364	-0.0043644	0.0100069
% mX (1) @ t=11.3
-0.0125415	0.0128497	-0.00776455	5.07866e-05	0.00588449	-0.0130582	0.0157242	-0.0140454	0.00809447	0.000688638	-0.00985498	0.0167655	-0.0140364	0.00950864	-0.000800932	-0.00807047	0.0124918	-0.0130358	0.0102298	-0.00641507	-0.0038932	0.0118387	-0.0159445	0.0114995	-0.00769386	-0.00769286	0.0114996	-0.0159453	0.0118388	-0.00389839	-0.00641569	0.0102301	-0.013035	0.0124917	-0.00806941	-0.000799262	0.00950861	-0.0140365	0.0167644	-0.00985532	0.000692904	0.00809839	-0.0140448	0.0157241	-0.0130588	0.00588381	5.15342e-05	-0.00776567	0.0128504
% mX (1) @ t=11.4
0.0184461	-0.0137931	0.00718606	0.0018203	-0.0132567	0.0162209	-0.0156589	0.0102048	0.0016329	-0.00983066	0.0150187	-0.0142487	0.00896335	0.000328459	-0.00790719	0.0117302	-0.0161576	0.013739	-0.00744171	-0.00332352	0.0101008	-0.0154391	0.0140898	-0.00938667	0.000260816	0.000259155	-0.00938688	0.014089	-0.0154388	0.0101046	-0.0033227	-0.00744188	0.0137359	-0.0161577	0.0117299	-0.00790878	0.000328095	0.0089644	-0.0142493	0.0150191	-0.00983364	0.00162866	0.0102037	-0.015659	0.0162217	-0.0132561	0.00181947	0.00718746	-0.0137939
% mX (1) @ t=11.5
0.00898645	-0.00760626	0.00540931	-0.00194073	-0.00383848	0.0077189	-0.0117688	0.0128569	-0.00657744	0.00126882	0.00692379	-0.0131379	0.0118304	-0.00843329	0.00258355	0.00191734	-0.00781783	0.00844307	-0.00847635	0.00545085	0.000630014	-0.00833344	0.0114047	-0.00912824	0.00670301	0.00670249	-0.00912828	0.0114059	-0.00833367	0.000634181	0.00545131	-0.00847658	0.00844376	-0.00781755	0.00191615	0.00258228	-0.00843316	0.0118301	-0.0131366	0.00692407	0.00126537	-0.00658014	0.0128567	-0.0117686	0.00771934	-0.00383804	-0.00194135	0.00541002	-0.00760664
% mX (1) @ t=11.6
-0.021967	0.0173745	-0.0089802	-0.00238832	0.0144307	-0.0202971	0.0202013	-0.0128231	0.00144716	0.0110432	-0.0173608	0.0164925	-0.0131405	0.00259919	0.00585549	-0.0128838	0.0167141	-0.0166354	0.00899204	0.00353317	-0.0120053	0.0171348	-0.0167423	0.0136828	-0.00329837	-0.00329664	0.013683	-0.0167422	0.0171346	-0.0120104	0.00353216	0.00899226	-0.0166326	0.016714	-0.012883	0.00585756	0.0025994	-0.0131414	0.0164924	-0.0173614	0.0110471	0.00145198	-0.012822	0.0202014	-0.0202981	0.0144299	-0.00238724	-0.00898203	0.0173755
% mX (1) @ t=11.7
-0.00351845	0.00160616	-0.00276635	0.00331841	0.000627972	-0.00191258	0.00604596	-0.00853391	0.0059928	-0.00279052	-0.00291144	0.00695486	-0.00927458	0.00651337	-0.00475575	0.0028945	0.00211903	-0.00530662	0.00747947	-0.00545187	0.00345617	0.00251896	-0.00464677	0.00621014	-0.00532178	-0.00532163	0.00621019	-0.00464756	0.00251913	0.00345396	-0.005452	0.00747965	-0.00530807	0.00211874	0.00289544	-0.00475506	0.00651318	-0.00927436	0.0069538	-0.00291159	-0.00278821	0.00599464	-0.00853391	0.00604568	-0.00191273	0.000627711	0.0033186	-0.00276648	0.0016062
% mX (1) @ t=11.8
0.0226166	-0.0201588	0.0099014	0.00358139	-0.0142346	0.0232615	-0.0222891	0.0135545	-0.00326371	-0.0108297	0.0177212	-0.0185446	0.015001	-0.00691795	-0.00275189	0.0125576	-0.0163902	0.0180408	-0.010126	-0.00125467	0.0121174	-0.0160648	0.0180821	-0.0151291	0.00641848	0.00641663	-0.0151293	0.018082	-0.0160646	0.012123	-0.00125364	-0.0101263	0.0180382	-0.0163901	0.0125565	-0.00275429	-0.00691811	0.0150018	-0.0185443	0.0177218	-0.0108346	-0.00326967	0.0135534	-0.0222892	0.0232626	-0.0142337	0.00358027	0.00990325	-0.0201598
% mX (1) @ t=11.9
-0.00471825	0.00390952	9.82601e-06	-0.00380118	0.00498416	-0.0036354	0.000145697	0.0033746	-0.00615465	0.00334944	-0.00123315	-0.00075338	0.00452354	-0.00399339	0.00542091	-0.00518376	0.00334533	0.00282984	-0.00547481	0.00583775	-0.00562236	0.00413769	-0.00147457	-0.00245301	0.00484711	0.00484733	-0.00245296	-0.00147385	0.00413743	-0.00562228	0.00583761	-0.00547497	0.00283218	0.00334566	-0.00518432	0.00542102	-0.00399313	0.00452311	-0.000752504	-0.00123313	0.00334912	-0.00615439	0.00337485	0.000145898	-0.00363545	0.00498415	-0.00380107	9.5029e-06	0.00390963
% mX (1) @ t=12
-0.0215889	0.0202352	-0.0100921	-0.00339771	0.0138711	-0.0231655	0.0224078	-0.0145408	0.00325153	0.00926372	-0.0176598	0.0201786	-0.0154991	0.0103408	0.000753308	-0.011613	0.0175186	-0.0179983	0.0117367	-0.00166286	-0.00955253	0.0144522	-0.0177726	0.0150587	-0.00804743	-0.00804541	0.015059	-0.0177724	0.0144522	-0.0095577	-0.0016637	0.0117371	-0.0179966	0.0175184	-0.0116117	0.000755688	0.0103409	-0.0154997	0.020178	-0.0176605	0.00926833	0.00325727	-0.0145395	0.0224079	-0.0231667	0.0138702	-0.00339651	-0.0100941	0.0202363
% mX (1) @ t=12.1
0.0128693	-0.00872173	0.00311579	0.0036372	-0.0105441	0.00917145	-0.0067126	0.00199004	0.00435747	-0.00486701	0.00640988	-0.00572887	0.00299401	0.00153739	-0.00524577	0.00772326	-0.00826021	0.00181051	0.00195547	-0.00517981	0.00650221	-0.00973179	0.00665517	-0.00170833	-0.00442717	-0.00442818	-0.0017085	0.00665407	-0.0097315	0.00650333	-0.00517942	0.00195547	0.00180765	-0.00826044	0.00772355	-0.00524635	0.00153717	0.00299454	-0.00572937	0.00641004	-0.00486778	0.00435559	0.00198933	-0.00671283	0.00917191	-0.0105439	0.00363669	0.00311685	-0.00872238
% mX (1) @ t=12.2
0.0208799	-0.0176943	0.00901805	0.00257631	-0.0139578	0.0200208	-0.020434	0.013843	-0.00143196	-0.00735282	0.0157716	-0.0184261	0.0149896	-0.0104977	0.000502536	0.00981382	-0.0176112	0.0160876	-0.0120888	0.00340956	0.00541577	-0.0132038	0.0159639	-0.0143175	0.00762699	0.0076254	-0.0143177	0.0159641	-0.0132037	0.00542061	0.00341015	-0.0120892	0.016087	-0.017611	0.00981217	0.000500105	-0.0104977	0.0149901	-0.0184253	0.0157722	-0.00735738	-0.00143709	0.013842	-0.020434	0.0200218	-0.0139569	0.00257526	0.00901968	-0.0176952
% mX (1) @ t=12.3
-0.0197761	0.0143505	-0.00555417	-0.00504965	0.0144416	-0.0154368	0.0125557	-0.00575852	-0.00187458	0.00828105	-0.0111512	0.0113825	-0.00954801	0.000632565	0.00568926	-0.0109885	0.011477	-0.00788779	0.0016837	0.00365678	-0.00825251	0.0131729	-0.0116202	0.00541187	0.0024309	0.00243244	0.00541209	-0.0116187	0.0131724	-0.00825439	0.00365632	0.00168368	-0.00788539	0.011477	-0.0109883	0.00569051	0.000632742	-0.00954874	0.0113825	-0.0111517	0.00828337	-0.00187134	-0.00575763	0.012556	-0.0154375	0.014441	-0.00504883	-0.00555559	0.0143512
% mX (1) @ t=12.4
-0.0174945	0.0131235	-0.00740101	-0.00119402	0.0120438	-0.0152704	0.0162576	-0.0110011	0.00130412	0.00502074	-0.0114564	0.014409	-0.0143818	0.00892878	-0.00223862	-0.00716523	0.0145197	-0.0137066	0.0105832	-0.00485383	-0.00126891	0.0106268	-0.0132588	0.0121347	-0.00651373	-0.00651278	0.0121349	-0.0132598	0.010627	-0.00127381	-0.00485447	0.0105836	-0.0137066	0.0145194	-0.00716357	-0.00223642	0.00892879	-0.0143822	0.0144084	-0.0114568	0.00502461	0.00130855	-0.0110002	0.0162576	-0.0152712	0.0120432	-0.00119319	-0.00740244	0.0131243
% mX (1) @ t=12.5
0.0232567	-0.0194546	0.00752331	0.00652956	-0.0160666	0.0210569	-0.0167387	0.00854009	-0.000670247	-0.0100354	0.0145258	-0.0166203	0.0137966	-0.00395247	-0.00617865	0.012769	-0.0134397	0.0129164	-0.00548371	-0.00194061	0.0104089	-0.0146302	0.015439	-0.00858895	0.000904675	0.000902853	-0.0085892	0.015438	-0.0146299	0.0104122	-0.00193987	-0.00548386	0.0129145	-0.0134396	0.012768	-0.00618072	-0.00395267	0.0137975	-0.0166202	0.0145263	-0.0100394	-0.00067529	0.00853885	-0.0167389	0.0210579	-0.016066	0.00652851	0.00752528	-0.0194557
% mX (1) @ t=12.6
0.0116547	-0.00888658	0.00487515	0.00109234	-0.00774183	0.0105891	-0.0104928	0.00687993	-0.00216915	-0.00382787	0.00664174	-0.00969807	0.011815	-0.00727521	0.002922	0.00461519	-0.00947447	0.0113079	-0.00838048	0.00655384	-0.0016672	-0.00586847	0.00990986	-0.00839063	0.00601664	0.00601643	-0.00839063	0.00991148	-0.00586872	-0.00166268	0.00655433	-0.00838074	0.0113082	-0.00947427	0.00461423	0.00292047	-0.00727511	0.0118152	-0.00969754	0.00664209	-0.00382989	-0.00217162	0.0068794	-0.0104929	0.0105896	-0.00774141	0.00109176	0.00487602	-0.00888702
% mX (1) @ t=12.7
-0.0260067	0.0229261	-0.00878528	-0.00733615	0.0175366	-0.0242772	0.020191	-0.0118652	0.00178121	0.0103289	-0.0185975	0.0213835	-0.0162073	0.00738557	0.00589374	-0.0132184	0.0161097	-0.0160419	0.0100736	0.000274957	-0.0108125	0.0152509	-0.0166726	0.0116844	-0.00394424	-0.00394254	0.0116846	-0.0166723	0.0152507	-0.0108174	0.000274068	0.0100738	-0.01604	0.0161097	-0.0132172	0.00589649	0.0073858	-0.0162083	0.0213834	-0.0185982	0.0103332	0.0017868	-0.0118638	0.0201913	-0.0242783	0.0175358	-0.00733488	-0.00878748	0.0229273
% mX (1) @ t=12.8
-0.00376577	0.00438231	-0.00168183	-0.00145766	0.00246532	-0.00518746	0.00295478	-0.00125831	0.00146405	0.00129375	-0.000858265	0.00365178	-0.00622559	0.00552927	-0.0015953	-0.00177386	0.00381729	-0.00708502	0.00656349	-0.00689826	0.00332001	0.000614774	-0.00530189	0.00454868	-0.00589543	-0.00589559	0.00454863	-0.00530347	0.000615146	0.00331712	-0.00689851	0.00656376	-0.00708562	0.00381708	-0.00177328	-0.00159482	0.00552914	-0.00622548	0.00365123	-0.000858378	0.0012949	0.00146494	-0.00125821	0.00295473	-0.00518771	0.0024652	-0.00145748	-0.00168216	0.00438248
% mX (1) @ t=12.9
0.0285283	-0.0234893	0.00931452	0.00723287	-0.0197847	0.0245828	-0.0219748	0.013195	-0.000506762	-0.0101541	0.0211527	-0.0233896	0.0174347	-0.00822851	-0.00509874	0.0139727	-0.0189913	0.0180015	-0.0140028	0.00161449	0.00930243	-0.0154662	0.0158881	-0.0143434	0.00573364	0.00573206	-0.0143436	0.0158886	-0.0154662	0.00930824	0.00161547	-0.0140032	0.0179995	-0.0189913	0.0139714	-0.00510138	-0.00822875	0.0174357	-0.0233893	0.0211534	-0.0101592	-0.000512817	0.0131937	-0.021975	0.024584	-0.0197839	0.00723162	0.00931675	-0.0234905
% mX (1) @ t=13
-0.00394399	0.00169808	-0.00157031	0.0004502	0.00274875	-0.00279211	0.00445744	-0.00299105	-0.000693351	0.00386339	-0.00456222	0.00301389	-0.000678346	-0.00275185	0.00107236	-0.00252674	0.00223378	0.0005014	-0.00432591	0.00486159	-0.00433444	0.00344589	-0.000685848	-0.0018407	0.00495663	0.00495711	-0.00184063	-0.000684833	0.00344566	-0.00433369	0.00486151	-0.00432606	0.000502426	0.00223391	-0.00252697	0.0010724	-0.00275177	-0.000678719	0.00301426	-0.00456234	0.00386396	-0.000692538	-0.00299095	0.00445735	-0.00279236	0.00274863	0.000450282	-0.00157045	0.00169813
% mX (1) @ t=13.1
-0.0281381	0.0211745	-0.00900419	-0.0059245	0.019231	-0.0219753	0.0214148	-0.0134317	0.000848221	0.00983035	-0.0206076	0.02258	-0.0169317	0.00606379	0.00377664	-0.0140118	0.019883	-0.0195048	0.0147664	-0.00334857	-0.00736822	0.0146285	-0.0153272	0.015205	-0.00686274	-0.00686136	0.0152052	-0.0153279	0.0146286	-0.0073744	-0.00334947	0.0147669	-0.0195029	0.0198829	-0.0140103	0.0037794	0.00606405	-0.0169326	0.0225797	-0.0206083	0.00983535	0.000854385	-0.0134303	0.021415	-0.0219763	0.0192302	-0.00592321	-0.00900651	0.0211757
% mX (1) @ t=13.2
0.00849634	-0.0077048	0.00433273	0.000502387	-0.00526594	0.0104257	-0.0104918	0.00703415	-0.000758769	-0.00830445	0.00973639	-0.00951918	0.00603259	-0.000463951	-0.00325103	0.00707171	-0.00856664	0.00679294	0.00010472	-0.0021975	0.0051987	-0.00648879	0.0066	-0.000729506	-0.00316074	-0.00316135	-0.000729628	0.00659944	-0.00648864	0.00520005	-0.00219716	0.000104736	0.00679097	-0.0085667	0.00707144	-0.00325196	-0.000464048	0.00603299	-0.00951914	0.00973677	-0.00830652	-0.000761589	0.0070335	-0.0104918	0.0104261	-0.00526549	0.00050187	0.00433362	-0.00770525
% mX (1) @ t=13.3
0.0255288	-0.0193543	0.00804602	0.00559097	-0.0169277	0.0203135	-0.0190855	0.0121292	-0.00175168	-0.0100322	0.0170395	-0.0193833	0.014817	-0.00487049	-0.00226004	0.0122158	-0.0182779	0.0189632	-0.0118721	0.00415545	0.00559931	-0.0126907	0.0159133	-0.0137636	0.0075313	0.00752997	-0.0137637	0.015914	-0.0126908	0.00560508	0.00415629	-0.0118726	0.0189623	-0.0182777	0.0122144	-0.00226251	-0.00487076	0.0148181	-0.0193833	0.0170401	-0.0100368	-0.00175723	0.012128	-0.0190857	0.0203146	-0.016927	0.00558993	0.00804794	-0.0193553
% mX (1) @ t=13.4
-0.013838	0.0139002	-0.0072304	-0.00141788	0.0088264	-0.017475	0.0166425	-0.0109022	0.00107146	0.0100353	-0.0143833	0.0142871	-0.0101723	0.00433471	0.00572721	-0.0114346	0.0147794	-0.0122468	0.00526891	0.000725554	-0.00579227	0.00992386	-0.0110372	0.00460965	0.00138622	0.00138717	0.00460978	-0.0110368	0.00992377	-0.00579568	0.000724915	0.00526904	-0.0122452	0.0147794	-0.011434	0.00572908	0.00433492	-0.0101732	0.0142871	-0.0143838	0.0100392	0.00107626	-0.0109011	0.0166426	-0.0174758	0.00882578	-0.00141706	-0.00723166	0.0139009
% mX (1) @ t=13.5
-0.0188391	0.0160444	-0.00588815	-0.00516605	0.0122847	-0.0174483	0.0148742	-0.00977057	0.00173427	0.0096278	-0.0136615	0.0152983	-0.0112723	0.00487748	0.00184559	-0.0082744	0.0139812	-0.015013	0.00839517	-0.00335359	-0.00394605	0.0105362	-0.0153695	0.0113818	-0.00730472	-0.00730349	0.0113819	-0.0153701	0.0105362	-0.00395043	-0.00335428	0.00839549	-0.0150121	0.013981	-0.00827312	0.0018476	0.00487765	-0.0112731	0.0152983	-0.013662	0.00963077	0.00173811	-0.00976968	0.0148743	-0.0174491	0.0122841	-0.00516527	-0.00588963	0.0160452
% mX (1) @ t=13.6
0.0192762	-0.0175013	0.00977984	0.00146747	-0.0133286	0.0221177	-0.0228565	0.0145131	-0.000721653	-0.0106222	0.0194427	-0.0190135	0.0145415	-0.0065731	-0.00678165	0.0150354	-0.0184232	0.0152962	-0.0101556	7.90828e-05	0.00740259	-0.0139964	0.013899	-0.00930686	0.000590612	0.000589137	-0.00930703	0.013899	-0.0139963	0.0074069	7.98883e-05	-0.0101559	0.0152942	-0.0184232	0.0150342	-0.00678438	-0.00657339	0.0145425	-0.0190135	0.0194434	-0.0106265	-0.000727097	0.0145118	-0.0228567	0.0221187	-0.0133279	0.00146652	0.00978137	-0.0175021
% mX (1) @ t=13.7
0.0108717	-0.0102979	0.00313352	0.0038043	-0.00730477	0.0111841	-0.00888788	0.00534457	0.000528321	-0.00684961	0.00959083	-0.00868148	0.00654735	-0.00491499	-0.00102345	0.00425514	-0.0087242	0.00870159	-0.00548283	0.0011942	0.00201647	-0.00778231	0.0116295	-0.00948956	0.0062999	0.00629916	-0.00948965	0.0116298	-0.0077823	0.00201993	0.00119465	-0.005483	0.00870097	-0.00872408	0.00425449	-0.00102452	-0.00491506	0.00654791	-0.00868158	0.00959113	-0.00685176	0.000525559	0.00534393	-0.00888801	0.0111846	-0.00730434	0.00380367	0.00313467	-0.0102985
% mX (1) @ t=13.8
-0.022394	0.0180897	-0.0109425	-0.00140297	0.0164038	-0.0237302	0.025616	-0.0153934	0.000111708	0.0117095	-0.0219606	0.022995	-0.0185042	0.00757286	0.00566393	-0.0174167	0.0201094	-0.0176308	0.0121075	-0.000387356	-0.0104054	0.0166673	-0.0161637	0.0135049	-0.0038865	-0.0038848	0.0135052	-0.0161633	0.0166671	-0.0104111	-0.000388237	0.0121079	-0.0176287	0.0201093	-0.0174154	0.005667	0.00757319	-0.0185055	0.0229952	-0.0219614	0.0117144	0.0001182	-0.015392	0.0256162	-0.0237314	0.0164028	-0.00140171	-0.0109444	0.0180907
% mX (1) @ t=13.9
-0.00502921	0.00391858	-0.00144794	-0.00121934	0.00348373	-0.00382602	0.00392549	-0.00106381	-0.00274733	0.00304585	-0.00436732	0.00108583	-0.000838227	0.0019952	-5.27995e-05	-0.0013553	0.0019694	-0.00151622	0.00280745	-0.000705053	-7.95202e-05	0.00420751	-0.00572184	0.00656706	-0.00490764	-0.0049072	0.00656708	-0.00572239	0.00420759	-8.08422e-05	-0.000705267	0.0028076	-0.00151571	0.00196937	-0.0013551	-5.25973e-05	0.00199525	-0.000838226	0.00108574	-0.00436742	0.00304663	-0.00274624	-0.00106351	0.00392563	-0.00382625	0.00348367	-0.00121911	-0.00144832	0.00391882
% mX (1) @ t=14
0.0235839	-0.0192516	0.0116234	0.00157369	-0.0169493	0.0250727	-0.0255489	0.015123	-0.000274274	-0.0136821	0.0222807	-0.0256505	0.0198227	-0.00678358	-0.00553709	0.0174869	-0.0201516	0.0186366	-0.0116247	0.00102274	0.0126923	-0.0182736	0.0188781	-0.0153906	0.0069351	0.00693302	-0.0153909	0.0188779	-0.0182735	0.012698	0.00102374	-0.0116252	0.0186339	-0.0201515	0.0174854	-0.00554019	-0.00678393	0.019824	-0.0256503	0.0222816	-0.0136875	-0.000281	0.0151216	-0.0255491	0.025074	-0.0169484	0.00157241	0.0116254	-0.0192527
% mX (1) @ t=14.1
-0.00165507	0.00302141	-0.00049569	-0.00123956	0.000756071	-0.00305657	0.00148889	-0.00287219	0.00297943	0.000908874	-0.00363241	0.00610693	-0.00467328	0.0018691	0.00159503	-0.00143923	0.00441034	-0.00407038	0.000744142	0.00134607	-0.00148742	0.00173996	-0.00121379	-0.00214689	0.00437259	0.00437286	-0.00214687	-0.00121332	0.00173994	-0.00148738	0.00134602	0.000744192	-0.00406998	0.00441023	-0.00143873	0.00159581	0.00186912	-0.00467357	0.00610671	-0.00363262	0.000909729	0.00298007	-0.00287221	0.00148874	-0.00305677	0.000755888	-0.00123935	-0.00049613	0.00302163
% mX (1) @ t=14.2
-0.0222426	0.020328	-0.011446	-0.00176827	0.0151095	-0.0252581	0.0234986	-0.0150276	0.00179179	0.0130007	-0.020699	0.0252595	-0.0187405	0.00602292	0.00663798	-0.0157045	0.020495	-0.0186701	0.0100494	0.000192775	-0.0124661	0.0183908	-0.0202737	0.0158937	-0.00822106	-0.00821904	0.015894	-0.0202736	0.0183906	-0.012472	0.000191706	0.0100497	-0.0186676	0.0204949	-0.0157035	0.0066406	0.00602321	-0.0187416	0.0252593	-0.0206998	0.0130059	0.00179839	-0.0150262	0.0234987	-0.0252592	0.0151087	-0.00176721	-0.0114477	0.0203289
% mX (1) @ t=14.3
0.0109585	-0.0096305	0.00379135	0.00217058	-0.005738	0.00817037	-0.00857322	0.00740658	-0.00333217	-0.00314486	0.0114895	-0.0124146	0.010395	-0.00555525	-0.00199655	0.00641371	-0.0106954	0.00908904	-0.00399574	-0.00262322	0.00423135	-0.00832483	0.00782854	-0.0033508	-0.00339713	-0.00339801	-0.00335095	0.00782797	-0.00832461	0.00423318	-0.00262283	-0.00399579	0.00908833	-0.0106953	0.00641304	-0.00199791	-0.00555531	0.0103954	-0.0124142	0.0114899	-0.00314722	-0.00333482	0.00740613	-0.00857319	0.00817074	-0.00573768	0.0021702	0.00379208	-0.00963087
% mX (1) @ t=14.4
0.0184591	-0.0178377	0.00926505	0.00241518	-0.0131586	0.0221404	-0.0200717	0.0134072	-0.00222573	-0.0101038	0.0186105	-0.0208041	0.0149595	-0.0041209	-0.00765307	0.0130149	-0.0187347	0.0168807	-0.00897842	-0.00167108	0.00968371	-0.017187	0.0194083	-0.0155293	0.00742633	0.0074245	-0.0155295	0.0194083	-0.0171869	0.00968922	-0.00167007	-0.00897878	0.0168775	-0.0187348	0.013014	-0.00765549	-0.00412119	0.0149606	-0.020804	0.0186112	-0.0101088	-0.00223163	0.0134059	-0.0200719	0.0221415	-0.0131578	0.0024142	0.0092668	-0.0178386
% mX (1) @ t=14.5
-0.0191151	0.0140831	-0.00637046	-0.00292768	0.0105755	-0.0123109	0.0150945	-0.0113875	0.003923	0.00516579	-0.0157883	0.0171585	-0.0143413	0.00726181	0.00182192	-0.0118924	0.0153323	-0.013747	0.00702846	0.00211795	-0.00872467	0.0140693	-0.0141245	0.0088041	0.000335936	0.000337465	0.00880432	-0.0141238	0.0140691	-0.00872829	0.00211722	0.00702871	-0.0137449	0.0153322	-0.0118914	0.00182417	0.00726197	-0.0143418	0.0171581	-0.0157888	0.00517007	0.00392774	-0.0113865	0.0150947	-0.0123116	0.0105752	-0.00292693	-0.00637176	0.0140839
% mX (1) @ t=14.6
-0.014442	0.0123082	-0.00616797	-0.00281646	0.0116235	-0.0160172	0.0161293	-0.0104546	0.00168773	0.00728123	-0.0163713	0.0153386	-0.0104444	0.00167984	0.007199	-0.0120406	0.0151049	-0.0132937	0.00677766	0.00211648	-0.00657228	0.0136602	-0.0158982	0.012991	-0.00597307	-0.00597168	0.0129912	-0.0158984	0.0136601	-0.00657689	0.00211568	0.00677787	-0.0132912	0.015105	-0.01204	0.0072008	0.00168019	-0.0104453	0.0153387	-0.0163718	0.00728475	0.00169185	-0.0104538	0.0161294	-0.0160179	0.0116228	-0.00281564	-0.00616934	0.0123089
% mX (1) @ t=14.7
0.023008	-0.0169016	0.0069794	0.00472885	-0.0142147	0.0175463	-0.0195731	0.0146433	-0.00431065	-0.00839117	0.01757	-0.0213726	0.0170355	-0.00785838	-0.00364752	0.0170588	-0.0199278	0.0171747	-0.00906136	-0.00099553	0.0134576	-0.018611	0.0190001	-0.0128749	0.00368294	0.00368086	-0.0128752	0.0189995	-0.0186107	0.0134629	-0.000994552	-0.0090616	0.0171718	-0.0199278	0.0170575	-0.00365024	-0.0078586	0.0170362	-0.0213721	0.0175707	-0.00839641	-0.00431638	0.0146422	-0.0195733	0.0175471	-0.0142139	0.00472784	0.00698114	-0.0169025
% mX (1) @ t=14.8
0.0107676	-0.00704193	0.00365563	0.00197763	-0.00796351	0.00841043	-0.0103934	0.00680323	-0.00141038	-0.00507277	0.0115242	-0.010049	0.00536863	0.000165781	-0.00436349	0.00988676	-0.00984141	0.00866207	-0.00402189	-0.000499349	0.00410747	-0.00775381	0.0104368	-0.008745	0.00568044	0.0056797	-0.00874513	0.0104371	-0.00775381	0.00411052	-0.000498773	-0.00402213	0.00866027	-0.00984151	0.0098865	-0.0043646	0.000165493	0.00536942	-0.0100494	0.0115245	-0.00507443	-0.00141262	0.00680268	-0.0103934	0.00841094	-0.00796321	0.00197712	0.00365659	-0.0070424
% mX (1) @ t=14.9
-0.0239826	0.0196253	-0.00717979	-0.00595623	0.0157051	-0.0225636	0.0218515	-0.0168302	0.00457232	0.010329	-0.0184308	0.0238506	-0.0191781	0.0087278	0.00597604	-0.019146	0.0244801	-0.0203035	0.011419	0.000780929	-0.015834	0.022206	-0.0221235	0.01659	-0.00674863	-0.00674623	0.0165904	-0.022123	0.0222057	-0.0158405	0.000779644	0.0114194	-0.0203002	0.0244801	-0.0191449	0.00597889	0.00872805	-0.0191791	0.0238502	-0.0184316	0.0103339	0.00457797	-0.016829	0.0218515	-0.0225648	0.0157044	-0.0059551	-0.00718187	0.0196264
% mX (1) @ t=15
-0.00542406	0.00306336	-0.00111412	-0.000654633	0.00145869	-0.000935948	0.00215607	-0.00237657	0.00038159	0.00367217	-0.00457545	0.00439934	-2.36655e-05	-0.00196798	0.00264239	-0.00533118	0.00329492	-0.00148891	0.000652793	-0.00151367	-0.00110339	0.00084013	-0.00262178	0.00316448	-0.00533343	-0.00533341	0.00316445	-0.00262221	0.000840169	-0.00110456	-0.00151382	0.000652869	-0.00148781	0.00329501	-0.00533105	0.00264305	-0.00196772	-2.42483e-05	0.00440004	-0.00457551	0.0036726	0.000382672	-0.00237646	0.00215612	-0.000935967	0.00145857	-0.000654398	-0.00111439	0.00306348
% mX (1) @ t=15.1
0.0245292	-0.0215071	0.00842328	0.00498568	-0.0153656	0.0238853	-0.0222061	0.0160951	-0.00349984	-0.00991281	0.019093	-0.0234738	0.0202618	-0.00823637	-0.00825993	0.0190036	-0.0258037	0.0219447	-0.0130666	-0.00134441	0.0149775	-0.0238375	0.0234146	-0.0189621	0.00756029	0.00755783	-0.0189624	0.0234141	-0.0238371	0.0149845	-0.00134308	-0.013067	0.0219406	-0.0258037	0.0190023	-0.00826327	-0.0082367	0.0202632	-0.0234737	0.0190938	-0.00991759	-0.00350585	0.0160939	-0.0222061	0.0238865	-0.0153647	0.00498445	0.00842538	-0.0215081
% mX (1) @ t=15.2
-0.00235343	0.00147443	-0.00247152	0.000146576	0.00479791	-0.00556727	0.00597713	-0.00209798	0.00132919	-0.00194193	-0.00133861	0.00209523	-0.00393014	0.00289786	-0.00176176	-0.000545536	0.00259129	-0.00565621	0.00283614	0.00136274	-0.00292683	0.00563482	-0.00654469	0.00246956	0.00337148	0.00337216	0.00246969	-0.00654398	0.00563467	-0.00292759	0.0013626	0.00283625	-0.00565546	0.0025913	-0.000545231	-0.00176128	0.00289781	-0.00393002	0.0020949	-0.00133869	-0.00194118	0.00132983	-0.00209775	0.00597709	-0.00556761	0.00479775	0.000146789	-0.00247183	0.00147449
% mX (1) @ t=15.3
-0.0243485	0.0205093	-0.00996388	-0.00293573	0.014568	-0.0210884	0.0209525	-0.0126105	0.00115294	0.0093463	-0.0195276	0.0218815	-0.0198265	0.00713954	0.00864382	-0.0192426	0.0249687	-0.022995	0.0125714	0.00242027	-0.013381	0.0223753	-0.0232284	0.0184864	-0.0071343	-0.00713187	0.0184867	-0.0232283	0.0223752	-0.0133884	0.00241894	0.0125718	-0.0229918	0.0249686	-0.0192413	0.00864698	0.0071399	-0.0198278	0.0218814	-0.0195282	0.0093512	0.00115851	-0.0126093	0.0209527	-0.0210895	0.0145672	-0.00293456	-0.0099658	0.0205103
% mX (1) @ t=15.4
0.0102102	-0.00799682	0.00636004	-0.000178759	-0.00815866	0.0111493	-0.0111566	0.00627279	-0.0019867	-0.00227949	0.00620349	-0.00893936	0.00672691	-0.0039579	7.63504e-05	0.00726587	-0.0104178	0.0116325	-0.00591638	-0.000869139	0.00820039	-0.011988	0.014159	-0.00755105	-0.000113884	-0.000115521	-0.00755127	0.0141584	-0.0119879	0.00820415	-0.000868489	-0.00591656	0.0116314	-0.0104178	0.00726516	7.50636e-05	-0.00395801	0.00672725	-0.00893921	0.0062037	-0.00228189	-0.00198913	0.0062722	-0.0111566	0.0111499	-0.00815831	-0.000179336	0.00636089	-0.00799717
% mX (1) @ t=15.5
0.0209645	-0.0165198	0.00984636	0.00177599	-0.0137057	0.0175849	-0.0177853	0.00876628	0.000369376	-0.00887827	0.0181012	-0.0209164	0.0173904	-0.00626697	-0.00644698	0.0175026	-0.0215709	0.0219282	-0.0115718	-0.00104332	0.0110425	-0.0183535	0.022064	-0.0162702	0.00723267	0.00723088	-0.0162704	0.022064	-0.0183533	0.0110484	-0.00104226	-0.0115723	0.021925	-0.0215709	0.0175013	-0.00644984	-0.00626729	0.0173914	-0.0209163	0.0181018	-0.00888218	0.000364574	0.00876516	-0.0177854	0.0175857	-0.013705	0.00177503	0.0098479	-0.0165207
% mX (1) @ t=15.6
-0.0157932	0.0148789	-0.00909138	-0.000351382	0.00979322	-0.0159336	0.0138836	-0.00986892	0.00168734	0.00753611	-0.0122134	0.0154246	-0.0104094	0.00542225	0.00219967	-0.0119523	0.0183519	-0.0166571	0.010756	-0.000832185	-0.0118489	0.0191337	-0.0204171	0.0141747	-0.00364095	-0.00363892	0.014175	-0.0204165	0.0191334	-0.011854	-0.000833141	0.0107563	-0.0166548	0.0183518	-0.0119512	0.00220171	0.0054224	-0.0104099	0.0154244	-0.0122139	0.00753945	0.00169109	-0.00986797	0.0138837	-0.0159343	0.00979267	-0.000350581	-0.00909259	0.0148796
% mX (1) @ t=15.7
-0.0138186	0.0113312	-0.00699469	-0.00189798	0.0114982	-0.0152776	0.0131564	-0.0062576	-0.000760558	0.00755338	-0.0133493	0.0178301	-0.0131023	0.0059424	0.00335941	-0.0133305	0.0173659	-0.0166094	0.00880505	-4.98507e-05	-0.00823274	0.012592	-0.0161723	0.0115933	-0.00679385	-0.00679241	0.0115935	-0.0161726	0.012592	-0.00823804	-5.06926e-05	0.0088054	-0.0166072	0.0173659	-0.0133295	0.00336161	0.00594269	-0.0131033	0.0178303	-0.0133497	0.00755643	-0.000756665	-0.0062568	0.0131566	-0.0152783	0.0114977	-0.00189715	-0.00699586	0.0113319
% mX (1) @ t=15.8
0.0197131	-0.0189099	0.00965766	0.00170742	-0.0116845	0.0194456	-0.0174605	0.0124241	-0.000913067	-0.0111336	0.0179602	-0.0192802	0.0153965	-0.00754088	-0.00383211	0.0150653	-0.0237074	0.0208337	-0.0144499	0.00147753	0.0136177	-0.0242584	0.023716	-0.0191111	0.0060394	0.00603671	-0.0191114	0.0237156	-0.0242582	0.013625	0.00147878	-0.0144503	0.0208308	-0.0237074	0.0150643	-0.00383471	-0.00754108	0.0153976	-0.0192804	0.0179609	-0.0111377	-0.000918061	0.0124231	-0.0174606	0.0194465	-0.0116838	0.0017064	0.0096593	-0.0189108
% mX (1) @ t=15.9
0.00529708	-0.00621482	0.00300279	0.00235664	-0.00789383	0.0117732	-0.00749237	0.00453056	0.000196501	-0.0050744	0.00801947	-0.0111419	0.00757895	-0.00415082	-0.00127443	0.00744005	-0.0119726	0.0089563	-0.00573848	0.000953486	0.00439564	-0.00743816	0.00791848	-0.0074085	0.00584083	0.00584021	-0.00740858	0.00791889	-0.00743817	0.00439889	0.000954009	-0.00573868	0.00895524	-0.0119724	0.00743903	-0.00127601	-0.00415097	0.00757949	-0.0111418	0.00801973	-0.00507615	0.000193979	0.00452991	-0.00749255	0.0117737	-0.00789358	0.00235616	0.00300348	-0.00621515
% mX (1) @ t=16
-0.0229008	0.0191027	-0.0085683	-0.00373329	0.0142575	-0.0207434	0.0218587	-0.0142654	0.00103707	0.012728	-0.0220541	0.0212074	-0.0185166	0.00815466	0.00516648	-0.0172226	0.0247361	-0.0243914	0.0163874	-0.00184754	-0.0142278	0.0263943	-0.0272264	0.0222051	-0.00782945	-0.00782648	0.0222055	-0.0272262	0.0263941	-0.0142365	-0.00184906	0.0163879	-0.0243881	0.0247359	-0.017221	0.00516977	0.00815493	-0.0185179	0.0212075	-0.0220549	0.0127325	0.00104273	-0.0142642	0.0218587	-0.0207445	0.0142567	-0.00373217	-0.00857015	0.0191037
% mX (1) @ t=16.1
0.00154907	0.000876542	-0.000251044	-0.00157414	0.00372757	-0.00529873	0.0020752	-0.0011993	-0.000228751	0.00171731	-0.00267295	0.00199688	-0.0029349	0.002451	-0.000770162	-0.0018107	0.00508395	-0.00247036	0.00234062	-0.00140819	-0.000145611	0.00152085	0.000901785	0.00234471	-0.00401245	-0.00401274	0.00234462	0.000901297	0.00152085	-0.000145965	-0.00140823	0.00234065	-0.00247065	0.00508386	-0.00181041	-0.000769802	0.00245097	-0.00293508	0.00199673	-0.00267303	0.00171816	-0.000227377	-0.00119895	0.0020753	-0.00529892	0.00372749	-0.00157405	-0.000251182	0.000876681
% mX (1) @ t=16.2
0.0236975	-0.0173637	0.00744229	0.00521718	-0.0162449	0.0212766	-0.0240303	0.0147454	-0.00114395	-0.012927	0.0223335	-0.0227885	0.0192473	-0.00862464	-0.00565885	0.0185119	-0.0245024	0.027354	-0.0177408	0.00234876	0.01418	-0.0259415	0.0306164	-0.0232794	0.00913086	0.00912808	-0.0232797	0.0306165	-0.0259413	0.0141885	0.0023501	-0.0177413	0.0273513	-0.0245022	0.0185103	-0.00566226	-0.00862499	0.0192487	-0.0227886	0.0223343	-0.0129321	-0.0011506	0.0147439	-0.0240305	0.0212777	-0.0162442	0.00521614	0.00744415	-0.0173648
% mX (1) @ t=16.3
-0.00490802	0.0044287	-0.00189322	-9.60831e-05	0.00163745	-0.00382791	0.00265155	-0.0025956	0.000666524	0.00118263	-0.00271868	0.00616123	-0.00217946	-0.000529568	0.00287135	-0.00399808	0.00495844	-0.00401052	0.00243311	0.00134015	-0.00452461	0.00722986	-0.00924093	0.00498496	0.00130847	0.00130933	0.00498513	-0.00924052	0.00722965	-0.0045261	0.00133992	0.00243317	-0.00400934	0.00495855	-0.00399796	0.00287204	-0.000529356	-0.00217997	0.00616159	-0.00271877	0.00118322	0.000667336	-0.0025955	0.00265142	-0.00382807	0.00163728	-9.59442e-05	-0.00189354	0.00442889
% mX (1) @ t=16.4
-0.0220838	0.0161586	-0.00574658	-0.00578981	0.0151318	-0.0208721	0.0224738	-0.0148747	0.00100035	0.0126715	-0.0207519	0.0242571	-0.0181514	0.00830973	0.00529535	-0.0167631	0.0230584	-0.0259811	0.0178973	-0.00325236	-0.0116352	0.0226276	-0.0294618	0.02197	-0.00919531	-0.00919252	0.0219703	-0.0294621	0.0226276	-0.0116438	-0.00325367	0.017898	-0.0259787	0.0230583	-0.0167614	0.00529855	0.00831004	-0.0181525	0.0242569	-0.0207526	0.0126766	0.00100665	-0.0148732	0.0224741	-0.0208732	0.0151311	-0.00578878	-0.00574839	0.0161596
% mX (1) @ t=16.5
0.00811192	-0.00869098	0.0034923	0.00217952	-0.00725587	0.0113855	-0.00823222	0.00631694	-0.00147243	-0.00434019	0.010066	-0.0125979	0.00847452	-0.00112115	-0.00510217	0.0101537	-0.0143543	0.0104777	-0.00688377	-0.000226571	0.00800735	-0.0151408	0.0150316	-0.0117153	0.00168683	0.00168504	-0.0117155	0.0150312	-0.0151406	0.00801138	-0.000225858	-0.00688402	0.0104759	-0.0143543	0.0101531	-0.00510374	-0.00112136	0.0084753	-0.012598	0.0100664	-0.00434224	-0.00147484	0.00631623	-0.00823241	0.0113861	-0.00725557	0.00217904	0.00349313	-0.00869141
% mX (1) @ t=16.6
0.0180846	-0.0152515	0.00495492	0.0047213	-0.0124713	0.0194276	-0.0179852	0.0127621	-0.000659673	-0.0104817	0.0177976	-0.0224962	0.0165454	-0.00763272	-0.00275087	0.0118258	-0.020059	0.0210403	-0.016594	0.00455896	0.00781541	-0.0191424	0.0245063	-0.0201132	0.00882468	0.00882242	-0.0201135	0.0245067	-0.0191424	0.00782308	0.00456004	-0.0165945	0.0210381	-0.0200589	0.0118243	-0.00275362	-0.00763295	0.0165462	-0.0224959	0.0177982	-0.0104866	-0.000665617	0.0127609	-0.0179853	0.0194284	-0.0124707	0.00472047	0.0049564	-0.0152523
% mX (1) @ t=16.7
-0.0125904	0.0114461	-0.00589722	-0.00354661	0.0129024	-0.0165697	0.0143127	-0.0081348	0.00148113	0.00755414	-0.0166846	0.0176468	-0.0148593	0.00442271	0.00560677	-0.0150501	0.020076	-0.0173436	0.010666	-0.00171891	-0.0105893	0.0202973	-0.0204319	0.0166916	-0.00491314	-0.00491073	0.016692	-0.0204315	0.0202969	-0.0105957	-0.00172002	0.0106663	-0.0173404	0.020076	-0.0150492	0.00560922	0.00442291	-0.0148603	0.0176467	-0.0166852	0.00755824	0.00148579	-0.00813378	0.0143128	-0.0165704	0.0129019	-0.00354598	-0.00589833	0.0114466
% mX (1) @ t=16.8
-0.0138338	0.0127934	-0.00505064	-0.00267154	0.00936026	-0.0146977	0.0129924	-0.00939506	0.00197654	0.00654466	-0.0145861	0.0172142	-0.0139544	0.00587052	0.000264483	-0.00725194	0.0148825	-0.0147782	0.0126447	-0.00550228	-0.00477551	0.0153758	-0.0180468	0.0172271	-0.00869634	-0.00869476	0.0172272	-0.0180478	0.0153759	-0.00478149	-0.00550306	0.0126451	-0.0147777	0.0148822	-0.00725076	0.000266424	0.00587062	-0.013955	0.0172138	-0.0145866	0.00654796	0.00198066	-0.00939413	0.0129926	-0.0146984	0.00935976	-0.00267076	-0.00505193	0.0127941
% mX (1) @ t=16.9
0.0174991	-0.0139075	0.00817574	0.00419602	-0.0163397	0.0195855	-0.0189322	0.0104435	-0.00166208	-0.0105439	0.0212119	-0.0232023	0.0196945	-0.00882537	-0.00581479	0.018845	-0.0235038	0.0230161	-0.0135497	0.00185832	0.0134673	-0.0238607	0.0268085	-0.0205155	0.00762142	0.00761861	-0.0205158	0.0268085	-0.0238606	0.013475	0.00185967	-0.0135501	0.0230128	-0.0235037	0.0188438	-0.00581784	-0.00882557	0.0196956	-0.0232021	0.0212126	-0.0105486	-0.00166803	0.010442	-0.0189326	0.0195865	-0.0163392	0.00419511	0.0081773	-0.0139083
% mX (1) @ t=17
0.00971094	-0.00826873	0.00541479	0.000423714	-0.00640046	0.00815109	-0.008316	0.00505771	-0.00311605	-0.00219444	0.00871189	-0.00886138	0.00837198	-0.00383912	0.00128171	0.0030415	-0.00663837	0.00829282	-0.00780811	0.00662698	0.000923815	-0.00822143	0.0106417	-0.0116415	0.00812747	0.00812671	-0.0116416	0.0106427	-0.00822152	0.000927759	0.00662732	-0.00780828	0.00829352	-0.00663806	0.00304056	0.00128049	-0.00383915	0.00837238	-0.00886106	0.00871224	-0.00219649	-0.00311805	0.00505751	-0.00831595	0.00815147	-0.00640001	0.000423151	0.00541557	-0.00826911
% mX (1) @ t=17.1
-0.0210735	0.017289	-0.00929088	-0.00421136	0.0168368	-0.0223874	0.0214931	-0.0134491	0.000764706	0.0128699	-0.022188	0.0265095	-0.0216791	0.0117788	0.00602122	-0.0202194	0.0255854	-0.0254719	0.0160832	-0.000784341	-0.0146044	0.0254866	-0.0308096	0.0231134	-0.00853953	-0.00853676	0.0231137	-0.0308098	0.0254864	-0.0146128	-0.000785692	0.0160836	-0.0254689	0.0255852	-0.0202177	0.00602492	0.011779	-0.0216803	0.0265093	-0.0221889	0.0128752	0.0007711	-0.0134476	0.0214934	-0.0223884	0.0168361	-0.00421026	-0.00929262	0.01729
% mX (1) @ t=17.2
-0.00394163	0.00288507	-0.00437781	0.00129485	0.00238855	-0.00131935	0.00208184	-0.00154894	0.00401798	-0.00273499	-0.000195197	0.00096339	-0.00146113	0.00263448	-0.00217015	0.00162534	-0.00202778	-0.00188893	0.00434325	-0.00701175	0.00438445	-0.00127515	-0.00309124	0.0048015	-0.00589804	-0.00589778	0.00480147	-0.003092	-0.00127492	0.00438295	-0.00701177	0.00434345	-0.00189003	-0.002028	0.00162576	-0.00217002	0.00263442	-0.00146101	0.000963171	-0.000195109	-0.00273451	0.00401824	-0.00154901	0.00208168	-0.00131945	0.00238836	0.00129513	-0.00437812	0.00288525
% mX (1) @ t=17.3
0.0227779	-0.0202665	0.0091792	0.0037283	-0.0152297	0.0236291	-0.0221104	0.015734	-0.000984244	-0.0119138	0.0204658	-0.0265781	0.0229147	-0.0123502	-0.00495259	0.0190967	-0.0270704	0.0263513	-0.0184302	0.00128566	0.0128643	-0.0248876	0.0303193	-0.0239904	0.00832821	0.00832524	-0.0239908	0.0303194	-0.0248876	0.012873	0.00128706	-0.0184308	0.0263483	-0.0270702	0.0190946	-0.00495641	-0.0123505	0.0229159	-0.026578	0.0204665	-0.0119192	-0.000990938	0.0157325	-0.0221105	0.0236302	-0.015229	0.00372716	0.00918112	-0.0202676
% mX (1) @ t=17.4
-0.00382279	0.00213921	0.00121394	-0.00246212	0.00302339	-0.00434046	0.00471707	-0.000842471	-0.00294236	0.00600012	-0.00801034	0.0065444	-0.00532772	-0.000513026	0.00292653	-0.00680773	0.00950246	-0.0060137	-0.000613839	0.00516752	-0.0093348	0.00932405	-0.0041905	0.00107385	0.00214211	0.00214274	0.00107404	-0.00418973	0.00932379	-0.00933574	0.00516702	-0.000613831	-0.00601156	0.00950253	-0.00680734	0.00292751	-0.00051284	-0.0053284	0.0065449	-0.00801063	0.00600142	-0.00294038	-0.000841834	0.00471719	-0.00434071	0.0030234	-0.00246218	0.0012137	0.00213934
% mX (1) @ t=17.5
-0.023425	0.0205545	-0.00888925	-0.00256691	0.0129705	-0.0223041	0.0229862	-0.0164023	0.00256352	0.00966936	-0.0186136	0.0235947	-0.0224127	0.0108078	0.00291007	-0.0170205	0.0270633	-0.0262783	0.0181289	-0.00338742	-0.0105901	0.0229056	-0.0270703	0.0226452	-0.00870807	-0.00870527	0.0226454	-0.0270702	0.0229054	-0.0105984	-0.00338859	0.0181295	-0.0262759	0.0270631	-0.0170186	0.00291352	0.010808	-0.0224137	0.0235943	-0.0186143	0.00967406	0.00256919	-0.0164012	0.0229863	-0.0223051	0.0129695	-0.00256567	-0.00889126	0.0205556
% mX (1) @ t=17.6
0.0113243	-0.00731147	0.00334704	0.00270679	-0.00823517	0.010186	-0.0114877	0.00514294	0.00058769	-0.00893319	0.0153317	-0.0145574	0.0100306	-0.00277059	-0.00477399	0.0127962	-0.0167992	0.0147952	-0.00489098	-0.00297505	0.0126519	-0.0151791	0.0116623	-0.00613726	0.00124784	0.00124629	-0.0061375	0.0116611	-0.0151787	0.0126551	-0.00297426	-0.0048911	0.0147925	-0.0167992	0.0127956	-0.00477606	-0.00277083	0.0100317	-0.0145579	0.0153323	-0.00893545	0.000584527	0.00514207	-0.0114879	0.0101865	-0.00823488	0.00270632	0.00334794	-0.00731193
% mX (1) @ t=17.7
0.022976	-0.0178984	0.00841784	0.00185102	-0.0113068	0.0184666	-0.0216289	0.0139981	-0.00434677	-0.00613716	0.0147847	-0.0185169	0.0188748	-0.00964601	-0.000537598	0.0134741	-0.0228579	0.0233684	-0.0148607	0.00502029	0.0091528	-0.0196362	0.0225338	-0.0190358	0.00964825	0.00964603	-0.019036	0.0225344	-0.0196361	0.00916013	0.00502136	-0.0148612	0.0233667	-0.0228576	0.0134724	-0.000540286	-0.00964607	0.0188754	-0.0185162	0.0147852	-0.00614185	-0.00435187	0.0139972	-0.0216288	0.0184676	-0.011306	0.00184998	0.00841953	-0.0178993
% mX (1) @ t=17.8
-0.0173501	0.0139038	-0.00732542	-0.00338066	0.0130781	-0.0169247	0.0157904	-0.0100822	0.000938016	0.0107284	-0.0195278	0.0209131	-0.0134656	0.00582523	0.00739718	-0.018162	0.0228376	-0.0209165	0.0110167	0.00262224	-0.0147677	0.0201705	-0.0187668	0.0113989	-0.00282103	-0.0028188	0.0113991	-0.0187658	0.0201701	-0.0147728	0.00262116	0.011017	-0.0209135	0.0228376	-0.0181609	0.00739992	0.00582556	-0.0134669	0.0209134	-0.0195284	0.0107325	0.000942906	-0.0100811	0.0157905	-0.0169255	0.0130776	-0.0033799	-0.00732675	0.0139045
% mX (1) @ t=17.9
-0.0179979	0.0130009	-0.00734073	-0.000375248	0.00794134	-0.0131329	0.0169986	-0.0120792	0.00630835	0.00218378	-0.00990608	0.0135995	-0.0130597	0.00999533	-0.00251132	-0.00750887	0.0153643	-0.0176655	0.0115997	-0.00466944	-0.00691413	0.0142756	-0.0165024	0.014128	-0.00910787	-0.00910663	0.0141281	-0.0165033	0.0142757	-0.00692039	-0.00467031	0.0116	-0.0176643	0.015364	-0.00750744	-0.00250935	0.00999525	-0.0130599	0.0135985	-0.00990644	0.00218746	0.00631197	-0.0120786	0.0169984	-0.0131336	0.00794064	-0.00037434	-0.00734218	0.0130017
% mX (1) @ t=18
0.0204316	-0.0194114	0.0102292	0.00297592	-0.0153087	0.0220995	-0.0195282	0.0157154	-0.00325723	-0.0108736	0.0217382	-0.0249103	0.0177554	-0.00755088	-0.00799779	0.0203865	-0.0261761	0.0242261	-0.0154849	-0.00314229	0.0162853	-0.0239366	0.0239449	-0.0163975	0.00363639	0.00363404	-0.0163978	0.0239444	-0.0239363	0.0162926	-0.00314097	-0.0154853	0.0242222	-0.026176	0.0203849	-0.00800123	-0.00755129	0.0177567	-0.0249102	0.0217388	-0.0108787	-0.00326329	0.0157141	-0.0195284	0.0221005	-0.0153079	0.00297474	0.0102311	-0.0194125
% mX (1) @ t=18.1
0.0100756	-0.00850366	0.00499625	-0.000169006	-0.00461426	0.00811126	-0.00888908	0.0092387	-0.00603265	0.00102444	0.00432764	-0.00803458	0.00749208	-0.00997196	0.00525976	0.00145637	-0.00747165	0.0102914	-0.00933351	0.00332418	0.00259646	-0.00734221	0.00929061	-0.00853328	0.00580478	0.00580421	-0.00853331	0.00929134	-0.00734233	0.00260031	0.00332468	-0.00933376	0.0102915	-0.00747144	0.00145556	0.00525887	-0.00997173	0.00749186	-0.00803375	0.00432782	0.00102195	-0.00603473	0.00923855	-0.0088889	0.00811171	-0.0046138	-0.000169566	0.00499697	-0.00850404
% mX (1) @ t=18.2
-0.0243968	0.0230752	-0.0121803	-0.00308095	0.0173177	-0.0252639	0.0239913	-0.0185756	0.00521658	0.0103164	-0.0225492	0.0269636	-0.0232049	0.00900698	0.00658434	-0.0206041	0.0276408	-0.0260765	0.0164789	0.00170964	-0.0165768	0.0257105	-0.0268161	0.0192459	-0.00528755	-0.00528515	0.0192462	-0.0268159	0.0257103	-0.0165856	0.00170816	0.0164794	-0.0260725	0.0276407	-0.0206026	0.00658786	0.0090073	-0.0232063	0.0269634	-0.0225499	0.0103222	0.00522345	-0.0185742	0.0239914	-0.0252651	0.0173167	-0.00307959	-0.0121824	0.0230762
% mX (1) @ t=18.3
0.000426259	0.00220011	-0.00176243	0.00113739	-0.000140126	-0.00094794	-0.000166491	-0.00464859	0.00487316	-0.0036395	0.00149162	0.000498214	-0.0024358	0.00640987	-0.00706528	0.00447386	-0.000670599	-0.00312628	0.00656577	-0.00252826	0.00175317	-0.00012068	-0.00138398	0.00221979	-0.00176797	-0.00176793	0.00221979	-0.00138451	-0.000120617	0.00175269	-0.00252828	0.00656595	-0.00312782	-0.000670811	0.00447455	-0.00706526	0.00640959	-0.00243494	0.000497071	0.00149171	-0.00363843	0.00487325	-0.00464873	-0.000166639	-0.000947977	-0.000140238	0.00113757	-0.00176255	0.00220021
% mX (1) @ t=18.4
0.0270832	-0.0228934	0.0127644	0.00271212	-0.0173027	0.0253001	-0.0274625	0.0188418	-0.00626857	-0.00954565	0.02221	-0.0278537	0.025631	-0.00996153	-0.00535097	0.0191024	-0.0271474	0.0266918	-0.0155015	0.00127071	0.0156062	-0.0256146	0.0270799	-0.0194468	0.00774708	0.00774439	-0.0194471	0.02708	-0.0256145	0.0156144	0.00127214	-0.015502	0.0266881	-0.0271473	0.0191007	-0.00535438	-0.00996171	0.0256318	-0.0278527	0.0222107	-0.00955188	-0.00627529	0.0188406	-0.0274625	0.0253014	-0.0173016	0.00271072	0.0127667	-0.0228946
% mX (1) @ t=18.5
-0.00923666	0.00561372	-0.00149823	-0.00203602	0.00512748	-0.00801979	0.00785542	-0.00208994	-0.00384787	0.00691246	-0.00853821	0.0080361	-0.00202683	-0.0021103	0.00834313	-0.0100739	0.00837853	-0.00334015	-0.00118141	0.00279546	-0.00517868	0.00750368	-0.00665274	0.00451975	-0.000448722	-0.00044778	0.0045198	-0.00665276	0.00750363	-0.00518039	0.00279503	-0.00118139	-0.00333709	0.00837874	-0.0100742	0.0083439	-0.00211	-0.00202761	0.00803665	-0.00853852	0.00691313	-0.00384634	-0.00208948	0.00785551	-0.0080202	0.00512729	-0.00203582	-0.00149882	0.00561403
% mX (1) @ t=18.6
-0.0265359	0.0205674	-0.0114606	-0.00185329	0.014688	-0.0231571	0.0267898	-0.0180606	0.00659057	0.00694639	-0.0191678	0.0268891	-0.0242694	0.0119943	0.00396625	-0.0166423	0.0250643	-0.0245255	0.0139459	-0.00262224	-0.0128673	0.0230929	-0.024553	0.0188626	-0.00949803	-0.0094956	0.0188629	-0.0245525	0.0230926	-0.0128749	-0.00262341	0.0139463	-0.0245231	0.0250641	-0.0166406	0.00396954	0.0119943	-0.0242702	0.0268881	-0.0191686	0.00695277	0.00659746	-0.0180594	0.0267897	-0.0231583	0.0146869	-0.00185193	-0.0114628	0.0205685
% mX (1) @ t=18.7
0.0153314	-0.0131759	0.00475524	0.00263077	-0.00969709	0.0156735	-0.0135594	0.00885623	0.00166667	-0.00937529	0.014639	-0.0145921	0.00778726	-0.00140258	-0.00836546	0.0153044	-0.0152732	0.00963302	-0.00443302	-0.0039584	0.00829536	-0.012993	0.0142667	-0.0115599	0.00185696	0.00185537	-0.0115601	0.0142661	-0.0129928	0.00829937	-0.00395768	-0.00443303	0.00962974	-0.0152733	0.0153042	-0.00836714	-0.00140291	0.00778815	-0.0145926	0.0146394	-0.00937827	0.0016625	0.00885523	-0.0135596	0.0156741	-0.00969652	0.00262999	0.00475659	-0.0131766
% mX (1) @ t=18.8
0.0226856	-0.0182476	0.00893642	0.000937067	-0.0112785	0.020842	-0.0228661	0.0172677	-0.00604595	-0.00452615	0.0157929	-0.0237176	0.0206705	-0.0131771	-0.00151902	0.013253	-0.0202979	0.0192306	-0.0131575	0.00277478	0.00876121	-0.0187562	0.0202706	-0.0169891	0.00844173	0.00843955	-0.0169894	0.0202707	-0.0187561	0.00876685	0.00277568	-0.013158	0.0192292	-0.0202976	0.0132511	-0.00152204	-0.0131771	0.0206711	-0.0237164	0.0157935	-0.00453165	-0.00605147	0.0172667	-0.022866	0.0208431	-0.0112777	0.000935976	0.00893817	-0.0182485
% mX (1) @ t=18.9
-0.0220275	0.0198213	-0.00912225	-0.00348445	0.0152696	-0.0220794	0.0204016	-0.0144062	0.00156537	0.0120714	-0.020087	0.019396	-0.0142431	0.00369962	0.0074188	-0.0180064	0.0195126	-0.0154707	0.00848915	0.00326408	-0.011713	0.0176678	-0.0211149	0.0163455	-0.00360471	-0.00360221	0.0163457	-0.0211143	0.0176676	-0.0117178	0.00326318	0.00848946	-0.0154671	0.0195127	-0.0180054	0.00742145	0.00370001	-0.0142442	0.0193962	-0.0200876	0.0120763	0.00157117	-0.0144048	0.0204018	-0.0220805	0.0152688	-0.00348331	-0.00912417	0.0198223
% mX (1) @ t=19
-0.014665	0.0132519	-0.00569104	8.49218e-05	0.00686839	-0.0151366	0.0159691	-0.0142362	0.00582787	0.00245088	-0.0119584	0.0179226	-0.0172607	0.0123545	-0.00162761	-0.0100083	0.0146255	-0.0134731	0.0110593	-0.00253073	-0.00403165	0.0111649	-0.0147822	0.0138998	-0.00636327	-0.00636205	0.0139	-0.0147826	0.0111648	-0.00403636	-0.00253139	0.0110596	-0.0134728	0.0146253	-0.0100069	-0.00162539	0.0123544	-0.017261	0.0179216	-0.0119588	0.0024547	0.00583192	-0.0142355	0.015969	-0.0151373	0.00686774	8.56698e-05	-0.00569217	0.0132525
% mX (1) @ t=19.1
0.0275616	-0.023331	0.0129242	0.0042976	-0.0196782	0.0260684	-0.0266732	0.0180628	-0.00449922	-0.0139214	0.0243272	-0.0246952	0.0202252	-0.00684757	-0.00644201	0.0183347	-0.0229012	0.0205441	-0.0101629	-0.00149816	0.0137288	-0.0209896	0.0253749	-0.0192271	0.00654061	0.0065379	-0.0192275	0.0253741	-0.0209891	0.013735	-0.00149703	-0.0101631	0.0205413	-0.0229011	0.0183334	-0.00644513	-0.00684791	0.0202265	-0.0246952	0.024328	-0.0139269	-0.00450612	0.0180613	-0.0266733	0.0260696	-0.0196773	0.00429626	0.0129263	-0.023332
% mX (1) @ t=19.2
0.00551376	-0.00548612	0.00312607	-0.000858273	-0.00230756	0.00583378	-0.00782395	0.00812085	-0.00549307	-0.000824073	0.00637389	-0.00924726	0.0120283	-0.00871893	0.00333094	0.00537142	-0.00797012	0.00859034	-0.00770779	0.00380999	-0.000276286	-0.00277683	0.0083242	-0.00857213	0.00473482	0.00473435	-0.00857214	0.00832533	-0.00277712	-0.000273171	0.00381033	-0.00770818	0.00859025	-0.00796997	0.00537034	0.00332952	-0.00871881	0.0120282	-0.00924638	0.00637409	-0.000826849	-0.00549556	0.00812059	-0.00782387	0.00583414	-0.00230722	-0.000858791	0.00312676	-0.00548653
% mX (1) @ t=19.3
-0.0297773	0.0245287	-0.0140673	-0.0047349	0.0211401	-0.028088	0.0291643	-0.0194129	0.0043282	0.0142712	-0.0262505	0.0291144	-0.0227163	0.00948486	0.00587194	-0.016703	0.0249314	-0.0241262	0.0129046	-0.000812213	-0.0135438	0.0236028	-0.0261747	0.020368	-0.0086294	-0.00862659	0.0203683	-0.0261745	0.0236026	-0.0135511	-0.000813485	0.012905	-0.0241232	0.0249312	-0.0167014	0.00587547	0.00948507	-0.0227176	0.029114	-0.0262514	0.0142777	0.00433618	-0.0194113	0.0291644	-0.0280895	0.021139	-0.00473324	-0.01407	0.0245301
% mX (1) @ t=19.4
0.0028152	-0.00240779	-0.00143726	0.00184996	-0.0023964	0.0038036	0.000100435	-0.00255877	0.00529949	-0.00194951	0.000618545	0.000579635	-0.00472102	0.00454673	-0.00267561	-7.49041e-05	0.00174251	-0.00293769	0.00233572	-0.0047602	0.00489133	-0.0045337	-0.000550854	0.002622	-0.00388354	-0.003884	0.00262191	-0.000552071	-0.00453345	0.00489003	-0.00476023	0.00233585	-0.00293863	0.0017424	-7.44531e-05	-0.0026754	0.00454661	-0.00472069	0.000579007	0.000618503	-0.00194874	0.0052997	-0.00255905	0.000100332	0.00380377	-0.00239643	0.00184983	-0.00143687	-0.00240797
% mX (1) @ t=19.5
0.0297424	-0.0256874	0.0132711	0.00412209	-0.0199562	0.0293486	-0.0290502	0.020185	-0.00299842	-0.0129938	0.026147	-0.0309455	0.0226574	-0.0101081	-0.00565101	0.0165896	-0.0254791	0.024823	-0.0160009	0.00267326	0.0112904	-0.0235572	0.0245939	-0.0203532	0.00874369	0.00874129	-0.0203534	0.0245941	-0.023557	0.0112986	0.00267455	-0.0160013	0.0248204	-0.0254789	0.0165878	-0.00565446	-0.0101083	0.0226586	-0.0309449	0.0261479	-0.0130007	-0.00300641	0.0201835	-0.0290502	0.0293501	-0.019955	0.00412054	0.0132736	-0.0256887
% mX (1) @ t=19.6
-0.0123814	0.00993997	-0.00195911	-0.0031561	0.00816585	-0.0121326	0.00866336	-0.00221381	-0.00398313	0.0067077	-0.0082893	0.00710804	-0.00391476	-0.000782003	0.00289045	-0.00648552	0.00490394	-0.00371354	0.00249837	0.00377328	-0.00867723	0.00936091	-0.00775068	0.00286694	0.00228754	0.00228854	0.00286708	-0.00774949	0.00936061	-0.00867853	0.00377297	0.00249835	-0.00371184	0.00490407	-0.00648535	0.00289126	-0.000781838	-0.00391521	0.00710837	-0.00828954	0.00670928	-0.00398086	-0.00221321	0.00866351	-0.0121331	0.00816544	-0.00315548	-0.00196016	0.0099405
% mX (1) @ t=19.7
-0.0276071	0.0245936	-0.0113124	-0.00283463	0.0170942	-0.0281146	0.0271517	-0.019106	0.00325779	0.0103872	-0.023507	0.0283292	-0.0210721	0.00903509	0.00374825	-0.0163411	0.0236716	-0.0241281	0.0183967	-0.00417718	-0.00958976	0.0205291	-0.0223042	0.0182836	-0.00736363	-0.00736163	0.0182839	-0.0223049	0.0205291	-0.00959777	-0.00417839	0.0183973	-0.0241262	0.0236714	-0.0163394	0.00375147	0.00903533	-0.0210732	0.0283286	-0.0235079	0.0103934	0.00326509	-0.0191044	0.0271518	-0.0281159	0.0170932	-0.00283337	-0.0113146	0.0245949
% mX (1) @ t=19.8
0.0222409	-0.0169092	0.00732778	0.00449708	-0.0144213	0.0188239	-0.0174514	0.00777399	0.000943976	-0.0107948	0.0146007	-0.0135935	0.0113128	-0.00372096	-0.00405129	0.0116365	-0.0131589	0.0123246	-0.00701132	-0.00160402	0.0111372	-0.0136214	0.0143566	-0.00739794	0.000387724	0.000386221	-0.00739816	0.014356	-0.0136212	0.011141	-0.00160328	-0.00701148	0.0123224	-0.0131589	0.0116359	-0.00405288	-0.00372112	0.0113134	-0.0135935	0.0146012	-0.0107982	0.000939612	0.00777274	-0.0174517	0.0188248	-0.0144208	0.00449619	0.00732932	-0.0169102
% mX (1) @ t=19.9
0.0229648	-0.0188978	0.00842889	0.00213633	-0.0136662	0.0231404	-0.0232901	0.0145384	-0.00352847	-0.00868736	0.019063	-0.0223336	0.0180803	-0.00703603	-0.00260236	0.0140805	-0.0186061	0.020526	-0.0172987	0.00573065	0.00776601	-0.0154896	0.0196355	-0.0147915	0.00618393	0.00618248	-0.0147916	0.0196361	-0.0154897	0.00777288	0.00573157	-0.0172994	0.0205247	-0.0186059	0.0140787	-0.00260539	-0.00703633	0.0180813	-0.0223333	0.0190636	-0.00869248	-0.00353478	0.0145371	-0.0232902	0.0231416	-0.0136654	0.0021351	0.00843074	-0.0188988
% mX (1) @ t=20
-0.0284772	0.0224099	-0.0111797	-0.00611779	0.0198496	-0.0246899	0.0234866	-0.0132742	0.000521829	0.0131469	-0.0191721	0.0194622	-0.016055	0.00743298	0.00618257	-0.0149014	0.0205259	-0.0193241	0.0109533	-0.000864248	-0.0106742	0.0178904	-0.0185866	0.0123808	-0.00360986	-0.0036081	0.012381	-0.0185863	0.0178902	-0.0106799	-0.000865201	0.0109537	-0.0193213	0.0205259	-0.0149001	0.00618533	0.0074332	-0.016056	0.0194622	-0.0191727	0.0131519	0.000528452	-0.0132726	0.0234869	-0.0246911	0.0198488	-0.00611645	-0.0111818	0.0224111
% mX (1) @ t=20.1
-0.0161086	0.0113567	-0.00582968	-0.00176164	0.0096857	-0.0153277	0.0169426	-0.0094761	0.00266823	0.00775885	-0.0137445	0.0151155	-0.0135614	0.00640994	0.00207085	-0.00918848	0.0130727	-0.0153834	0.0127779	-0.00517897	-0.00587168	0.011183	-0.0145442	0.00999281	-0.0051361	-0.00513501	0.00999297	-0.0145448	0.0111831	-0.00587693	-0.00517965	0.0127784	-0.0153835	0.0130725	-0.0091872	0.00207294	0.00641015	-0.0135621	0.0151153	-0.013745	0.00776215	0.00267217	-0.00947536	0.0169426	-0.0153285	0.00968513	-0.0017608	-0.00583101	0.0113573
% mX (1) @ t=20.2
0.0308533	-0.0265552	0.0121621	0.00770235	-0.023489	0.0297084	-0.0267597	0.0175699	0.000172444	-0.0148498	0.0233515	-0.024911	0.0196223	-0.00991417	-0.00642504	0.0180995	-0.0266403	0.0243758	-0.0138574	0.00122909	0.0104079	-0.0211428	0.0206689	-0.016285	0.00581014	0.00580793	-0.0162852	0.0206691	-0.0211427	0.0104153	0.00123029	-0.0138577	0.0243734	-0.02664	0.0180979	-0.00642844	-0.00991443	0.0196236	-0.0249108	0.0233524	-0.0148556	0.000165039	0.0175682	-0.0267598	0.0297099	-0.0234879	0.00770074	0.0121648	-0.0265566
% mX (1) @ t=20.3
0.00692922	-0.00516024	0.00387138	0.000465141	-0.00447731	0.00631915	-0.00752881	0.00546938	-0.000971521	-0.00463681	0.00671932	-0.00710444	0.0070742	-0.00529775	-0.000941572	0.00219897	-0.00598703	0.0081027	-0.00713866	0.00398963	0.00199911	-0.00766543	0.00802838	-0.00622351	0.00432171	0.00432129	-0.0062236	0.00802858	-0.00766538	0.00200151	0.00399004	-0.00713897	0.00810274	-0.00598689	0.00219818	-0.000942562	-0.00529777	0.00707448	-0.00710441	0.00671961	-0.00463811	-0.00097327	0.00546897	-0.00752886	0.00631953	-0.00447706	0.000464827	0.0038719	-0.00516057
% mX (1) @ t=20.4
-0.0323744	0.0291904	-0.0126301	-0.00794438	0.0248476	-0.03228	0.0281953	-0.0186161	-1.70291e-05	0.0152111	-0.0261009	0.0288278	-0.0225671	0.0105736	0.00424231	-0.0200444	0.0286186	-0.0265186	0.0160204	-0.00183964	-0.0107782	0.0217837	-0.023633	0.0197675	-0.00754649	-0.00754426	0.0197678	-0.0236331	0.0217836	-0.0107855	-0.00184092	0.016021	-0.0265159	0.0286183	-0.0200424	0.00424608	0.0105738	-0.0225684	0.0288277	-0.0261018	0.0152169	-9.50953e-06	-0.0186143	0.0281955	-0.0322816	0.0248465	-0.00794274	-0.012633	0.029192
% mX (1) @ t=20.5
0.00360014	-0.000787071	-0.000638365	0.00122532	-0.00191902	0.00272363	-0.00254164	-0.000930971	-0.00133833	0.000163271	0.00169476	-0.00231425	0.000989374	0.00173089	-0.00167235	0.00323003	-0.00136811	0.000112496	0.000619765	-0.00127323	0.00127708	0.00238092	-0.000133123	0.00127047	-0.0024996	-0.00249955	0.00127046	-0.000133283	0.00238094	0.00127653	-0.00127332	0.000619756	0.00011175	-0.0013682	0.00323001	-0.00167253	0.00173082	0.000989339	-0.0023142	0.00169477	0.000163254	-0.00133835	-0.000931063	-0.00254157	0.00272381	-0.00191893	0.00122524	-0.000638092	-0.000787261
% mX (1) @ t=20.6
0.0343173	-0.0288752	0.0128653	0.00682321	-0.023412	0.0313973	-0.0283528	0.0158962	-0.00068124	-0.0147362	0.0257446	-0.0288744	0.0230354	-0.0102256	-0.00261663	0.0200217	-0.0276164	0.0257414	-0.0155789	0.00124909	0.0123267	-0.0199535	0.0250873	-0.020366	0.00819239	0.00818989	-0.0203662	0.0250875	-0.0199534	0.0123344	0.00125032	-0.0155794	0.0257387	-0.0276163	0.0200198	-0.00262055	-0.010226	0.023037	-0.0288746	0.0257455	-0.0147424	-0.000689045	0.0158944	-0.0283531	0.0313988	-0.023411	0.00682159	0.012868	-0.0288766
% mX (1) @ t=20.7
-0.0134176	0.00866875	-0.00390261	-0.00198056	0.00754927	-0.0110202	0.0108492	-0.00535085	0.00179625	0.00439763	-0.00937048	0.011017	-0.00876778	0.00341461	0.0046451	-0.00701994	0.00858698	-0.0077302	0.00469676	-0.00023403	-0.00373184	0.0052877	-0.00595235	0.00346829	0.000515101	0.000515783	0.00346832	-0.00595226	0.00528769	-0.00373397	-0.000234284	0.00469688	-0.00772911	0.00858703	-0.00701946	0.00464659	0.00341479	-0.00876858	0.0110173	-0.0093708	0.00439963	0.00179868	-0.00535033	0.0108492	-0.0110208	0.00754884	-0.00198002	-0.00390354	0.0086693
% mX (1) @ t=20.8
-0.0335091	0.0252721	-0.0112311	-0.00608027	0.0206637	-0.0280051	0.0257676	-0.0122706	0.000987185	0.013234	-0.023454	0.0262968	-0.0206698	0.00920863	0.00410471	-0.0177162	0.024701	-0.0227904	0.0135911	-0.000359425	-0.0123831	0.0185163	-0.0244361	0.0199094	-0.00847497	-0.00847261	0.0199097	-0.0244362	0.0185162	-0.01239	-0.000360621	0.0135917	-0.022788	0.0247009	-0.0177143	0.00410814	0.00920894	-0.0206707	0.0262965	-0.0234548	0.0132399	0.000994424	-0.0122688	0.0257679	-0.0280064	0.0206628	-0.00607883	-0.0112336	0.0252735
% mX (1) @ t=20.9
0.0207436	-0.0173799	0.00786377	0.00268792	-0.0121406	0.0177425	-0.0168508	0.012267	-0.000993757	-0.00880836	0.0166701	-0.0192108	0.0155479	-0.00640086	-0.0068871	0.0115752	-0.0148752	0.0139703	-0.00861127	0.00089834	0.00626823	-0.0138205	0.0119281	-0.00857795	0.00180262	0.00180124	-0.00857807	0.0119281	-0.0138204	0.00627275	0.000899073	-0.0086115	0.0139691	-0.014875	0.0115739	-0.00688957	-0.00640101	0.0155487	-0.0192106	0.0166708	-0.00881254	-0.000998591	0.0122658	-0.0168509	0.0177434	-0.01214	0.00268696	0.00786533	-0.0173807
% mX (1) @ t=21
0.0267157	-0.0198307	0.00787211	0.00585498	-0.0178509	0.0237968	-0.0202866	0.00995208	4.50692e-05	-0.0101765	0.0184697	-0.0207032	0.01655	-0.00820545	-0.00549662	0.0136526	-0.0200698	0.0187693	-0.0110171	-0.000241274	0.0100537	-0.0176078	0.020546	-0.0179135	0.00814109	0.00813921	-0.0179138	0.0205461	-0.0176076	0.0100591	-0.000240333	-0.0110175	0.0187668	-0.0200698	0.0136516	-0.00549914	-0.00820573	0.0165509	-0.020703	0.0184703	-0.0101811	3.91561e-05	0.00995076	-0.0202869	0.0237979	-0.0178501	0.00585386	0.00787416	-0.0198319
% mX (1) @ t=21.1
-0.0248275	0.0231756	-0.011012	-0.00398042	0.01702	-0.0237659	0.0227244	-0.0170323	0.000912303	0.0127568	-0.0224044	0.0257577	-0.0210352	0.00792981	0.00619221	-0.016611	0.0204608	-0.0194652	0.0123066	-0.00176444	-0.0101364	0.0204419	-0.0191453	0.0133876	-0.00416614	-0.00416437	0.0133878	-0.0191451	0.0204416	-0.0101419	-0.00176536	0.0123069	-0.0194632	0.0204607	-0.0166098	0.0061953	0.00793003	-0.0210363	0.0257574	-0.0224052	0.0127627	0.000919395	-0.0170309	0.0227245	-0.023767	0.0170191	-0.00397922	-0.0110141	0.0231767
% mX (1) @ t=21.2
-0.0171765	0.0141767	-0.00370303	-0.00592467	0.0136745	-0.0168001	0.012884	-0.00830445	-0.000897539	0.00635132	-0.0112776	0.0129303	-0.0110152	0.00454761	0.00559895	-0.00985747	0.012782	-0.0122368	0.00671571	0.000520855	-0.00657011	0.0141081	-0.0139489	0.0129276	-0.00683182	-0.00683021	0.0129278	-0.0139489	0.0141081	-0.00657496	0.000519993	0.00671605	-0.0122347	0.012782	-0.0098568	0.00560047	0.00454782	-0.0110159	0.0129303	-0.011278	0.00635382	-0.000894207	-0.00830359	0.0128842	-0.016801	0.013674	-0.00592383	-0.00370459	0.0141775
% mX (1) @ t=21.3
0.0285088	-0.0250254	0.0122927	0.0060942	-0.0208532	0.0279526	-0.0287335	0.0198262	-0.00322362	-0.0151315	0.026307	-0.0299514	0.0235785	-0.00833007	-0.00569692	0.0203482	-0.0244144	0.0220746	-0.014205	0.00165664	0.0140854	-0.0231258	0.0247878	-0.0164626	0.00550752	0.00550501	-0.0164629	0.0247875	-0.0231257	0.0140929	0.00165792	-0.0142056	0.0220716	-0.0244143	0.0203468	-0.0057003	-0.00833036	0.0235798	-0.0299511	0.026308	-0.0151379	-0.00323136	0.0198245	-0.0287338	0.0279541	-0.0208523	0.00609268	0.0122952	-0.0250267
% mX (1) @ t=21.4
0.00771038	-0.00772132	0.00157795	0.00460528	-0.00799859	0.00738199	-0.0047479	0.00314375	0.0017852	-0.00310105	0.00284863	-0.00397046	0.00408555	0.000581169	-0.00368142	0.00615178	-0.00504396	0.00494028	-0.00283974	0.00039516	0.00372721	-0.00803739	0.00818672	-0.00683028	0.00480183	0.0048012	-0.0068304	0.00818672	-0.00803718	0.0037297	0.00039563	-0.00283979	0.0049388	-0.00504397	0.00615162	-0.00368215	0.000580969	0.00408607	-0.00397071	0.00284874	-0.00310199	0.00178373	0.00314347	-0.00474794	0.0073823	-0.00799838	0.00460493	0.00157871	-0.00772179
% mX (1) @ t=21.5
-0.0308149	0.0247668	-0.0128267	-0.0062702	0.0223561	-0.0310369	0.0321885	-0.0201901	0.00455171	0.0152261	-0.0277655	0.0304683	-0.0222955	0.00824315	0.00702758	-0.0213026	0.0271186	-0.0235448	0.0151767	-0.000374375	-0.016375	0.0250024	-0.0283385	0.0195765	-0.00643175	-0.0064291	0.0195768	-0.0283381	0.025002	-0.0163832	-0.000375771	0.0151771	-0.0235407	0.0271185	-0.0213009	0.00703137	0.00824357	-0.022297	0.0304683	-0.0277665	0.0152331	0.00456009	-0.0201884	0.0321887	-0.0310384	0.0223551	-0.00626868	-0.0128292	0.0247682
% mX (1) @ t=21.6
-0.000424944	0.000294384	0.00024174	-0.0028164	0.000919437	0.00373134	-0.00413152	0.0042627	-0.00198427	0.000301327	0.00367335	-0.00373688	0.00320748	-0.0041443	0.00153886	-0.00140165	-0.00188298	0.00302924	-0.000671487	-0.00141605	-0.000300219	-0.000236669	-0.00133375	-9.67197e-05	-0.00149865	-0.00149877	-9.67451e-05	-0.00133397	-0.000236628	-0.000300192	-0.00141611	-0.000671446	0.00302909	-0.00188292	-0.00140212	0.00153843	-0.00414417	0.00320743	-0.00373655	0.00367355	0.000300077	-0.00198516	0.0042627	-0.00413136	0.00373149	0.000919573	-0.00281635	0.000241724	0.000294431
% mX (1) @ t=21.7
0.0310268	-0.024671	0.01195	0.00461837	-0.0206011	0.0308986	-0.0303252	0.0194967	-0.00395812	-0.0140115	0.02815	-0.0291112	0.0197366	-0.00738969	-0.00930874	0.0211256	-0.0284441	0.0249237	-0.0146893	-0.0015042	0.0161081	-0.0262951	0.0283184	-0.0215142	0.00747546	0.00747269	-0.0215145	0.0283182	-0.0262949	0.0161161	-0.0015028	-0.0146899	0.0249199	-0.0284441	0.0211241	-0.00931229	-0.00739019	0.019738	-0.0291113	0.0281509	-0.014018	-0.00396626	0.0194948	-0.0303254	0.0309001	-0.0206001	0.00461684	0.0119525	-0.0246723
% mX (1) @ t=21.8
-0.00730174	0.00753375	-0.00341177	0.000327721	0.00597282	-0.0121862	0.0126353	-0.0110505	0.00336363	0.00294909	-0.00874873	0.0113771	-0.0106488	0.00538316	0.000573108	-0.00615043	0.00990262	-0.0112935	0.00444009	0.0018228	-0.00526475	0.00881652	-0.00804878	0.00696709	-0.00219979	-0.00219877	0.00696712	-0.00804867	0.00881644	-0.00526704	0.00182238	0.00444024	-0.0112927	0.0099025	-0.00614962	0.000574503	0.00538313	-0.0106491	0.0113766	-0.00874906	0.00295198	0.00336687	-0.0110498	0.0126353	-0.0121869	0.00597239	0.000328153	-0.0034125	0.00753409
% mX (1) @ t=21.9
-0.027529	0.023435	-0.0107816	-0.0018781	0.0168291	-0.0277835	0.0257247	-0.0170961	0.000982851	0.0139551	-0.0261532	0.0256726	-0.0170704	0.00519152	0.00944996	-0.0194884	0.0256732	-0.0240732	0.012421	0.00210842	-0.0136203	0.0239039	-0.0243825	0.0201145	-0.00855196	-0.00854939	0.0201149	-0.0243821	0.0239037	-0.0136277	0.00210709	0.0124215	-0.0240693	0.0256733	-0.0194873	0.0094531	0.00519199	-0.0170719	0.0256727	-0.0261541	0.0139608	0.000989801	-0.0170947	0.0257249	-0.0277848	0.0168282	-0.00187671	-0.0107838	0.0234362
% mX (1) @ t=22
0.0157281	-0.0143519	0.00871992	0.00131626	-0.0112755	0.0179779	-0.0206688	0.0150284	-0.00395876	-0.00781402	0.0138021	-0.018342	0.0165034	-0.00636141	-0.00295688	0.0137307	-0.0179736	0.0170215	-0.00874367	-0.00107065	0.0106647	-0.0151158	0.0169102	-0.0124474	0.00439729	0.00439544	-0.0124475	0.0169099	-0.0151156	0.0106694	-0.00106981	-0.00874393	0.0170196	-0.0179735	0.0137297	-0.0029592	-0.00636149	0.0165041	-0.0183413	0.0138028	-0.00781872	-0.00396366	0.0150275	-0.0206688	0.0179789	-0.0112748	0.00131539	0.00872135	-0.0143526
% mX (1) @ t=22.1
0.0216224	-0.0190847	0.00927498	0.00100862	-0.0128853	0.0210872	-0.0199932	0.0126637	0.000865291	-0.0133608	0.0207257	-0.021039	0.0144983	-0.00246352	-0.00729367	0.0162351	-0.0203392	0.0201907	-0.00949464	-0.00186759	0.0114648	-0.0182824	0.019471	-0.016583	0.00884856	0.0088465	-0.0165833	0.0194709	-0.0182822	0.0114708	-0.00186639	-0.00949502	0.0201868	-0.0203393	0.0162342	-0.00729615	-0.00246394	0.0144997	-0.0210396	0.0207264	-0.0133649	0.000859678	0.0126625	-0.0199933	0.0210882	-0.0128845	0.00100757	0.00927666	-0.0190856
% mX (1) @ t=22.2
-0.0238098	0.0202623	-0.0129597	-0.00255429	0.0150218	-0.0219405	0.0251335	-0.0166921	0.00388828	0.0107755	-0.0191762	0.0244863	-0.0209357	0.00908578	0.00554026	-0.0188666	0.0247806	-0.0208837	0.0132207	0.000332472	-0.0144513	0.02082	-0.0237595	0.0174249	-0.00526004	-0.00525749	0.0174253	-0.023759	0.0208198	-0.0144582	0.000331224	0.0132211	-0.0208797	0.0247806	-0.0188653	0.00554331	0.00908602	-0.0209367	0.0244859	-0.0191769	0.0107812	0.00389489	-0.0166907	0.0251335	-0.0219417	0.0150209	-0.00255315	-0.0129615	0.0202633
% mX (1) @ t=22.3
-0.0130105	0.0111728	-0.0073836	-0.00107691	0.00866592	-0.0132794	0.0150174	-0.00802565	-0.00188981	0.0119973	-0.0140089	0.0144937	-0.00945056	-0.000147667	0.00567039	-0.0119514	0.0145782	-0.012757	0.00595348	0.00197333	-0.00909789	0.0111289	-0.0137536	0.0118371	-0.00682863	-0.00682745	0.0118373	-0.0137538	0.0111288	-0.00910186	0.00197256	0.00595368	-0.012755	0.0145783	-0.0119508	0.00567223	-0.00014729	-0.00945173	0.0144944	-0.0140094	0.0119995	-0.00188648	-0.0080249	0.0150175	-0.0132801	0.00866534	-0.00107607	-0.00738481	0.0111735
% mX (1) @ t=22.4
0.0280909	-0.0243605	0.0141602	0.00226927	-0.0169637	0.0259377	-0.0271114	0.018472	-0.00314905	-0.012342	0.0249341	-0.0285997	0.0232039	-0.0111691	-0.00828347	0.0228316	-0.0295656	0.0243469	-0.0152214	-0.000859801	0.0166596	-0.0271193	0.0287889	-0.0214664	0.0062201	0.00621729	-0.0214667	0.0287885	-0.027119	0.0166681	-0.000858381	-0.0152219	0.0243428	-0.0295657	0.0228302	-0.00828723	-0.0111695	0.0232052	-0.0285996	0.0249349	-0.0123479	-0.00315585	0.0184706	-0.0271116	0.025939	-0.0169627	0.00226773	0.0141625	-0.0243617
% mX (1) @ t=22.5
0.00340609	-0.00289998	0.00348391	0.00168093	-0.00462114	0.00586813	-0.00775365	0.00290253	0.00307016	-0.00754993	0.00673091	-0.00579078	0.00256046	0.00142098	-0.00473129	0.00621737	-0.00707445	0.00353666	-0.0023921	-0.00133446	0.00388067	-0.00308251	0.00511408	-0.00541148	0.00291211	0.0029117	-0.00541157	0.00511441	-0.00308242	0.003882	-0.00133407	-0.00239216	0.00353576	-0.00707447	0.00621704	-0.00473226	0.00142065	0.00256121	-0.00579155	0.00673106	-0.00755099	0.00306811	0.00290198	-0.00775373	0.00586839	-0.00462093	0.00168068	0.00348422	-0.00290013
% mX (1) @ t=22.6
-0.0297652	0.0261099	-0.012239	-0.00290377	0.0188272	-0.0288007	0.026444	-0.0183006	0.00265525	0.0126517	-0.0273363	0.0299095	-0.0239078	0.0106181	0.00997968	-0.0255247	0.0308765	-0.0270691	0.0150261	0.000761396	-0.0169076	0.0307009	-0.0310279	0.0224561	-0.00776872	-0.00776574	0.0224565	-0.0310278	0.0307006	-0.0169164	0.000759795	0.0150266	-0.0270651	0.0308764	-0.025523	0.00998394	0.0106186	-0.0239094	0.0299097	-0.0273372	0.0126581	0.00266266	-0.0182991	0.0264441	-0.0288021	0.0188261	-0.00290231	-0.0122413	0.0261111
% mX (1) @ t=22.7
0.00718791	-0.00469584	0.00156418	0.000167921	-0.0010621	0.000867039	-0.000734197	0.00122777	-0.00364286	0.00205471	-0.000633155	-0.00305737	0.00409618	-0.0019627	0.00250919	4.84115e-05	-0.00220005	0.00438671	-0.0020588	0.000235216	0.00303586	-0.00481112	0.00509088	-0.00226886	0.00036869	0.00036823	-0.00226886	0.00509093	-0.00481106	0.00303686	0.00023534	-0.00205879	0.00438697	-0.00219994	4.81692e-05	0.00250885	-0.00196253	0.00409611	-0.00305695	-0.000633017	0.00205409	-0.00364294	0.00122798	-0.000733967	0.000867184	-0.00106193	0.000167864	0.00156443	-0.00469594
% mX (1) @ t=22.8
0.0282114	-0.0235104	0.00996561	0.00371958	-0.0188602	0.0282405	-0.0255534	0.0170407	-0.00352427	-0.0130765	0.0263901	-0.0298847	0.0236754	-0.0084548	-0.00952291	0.0252776	-0.0302515	0.0283235	-0.0149431	0.000239845	0.0159226	-0.0289059	0.0299015	-0.0210842	0.00907959	0.00907659	-0.0210847	0.029901	-0.0289056	0.0159316	0.000241436	-0.0149438	0.0283191	-0.0302515	0.0252759	-0.009527	-0.00845524	0.0236771	-0.0298848	0.026391	-0.0130825	-0.00353137	0.017039	-0.0255536	0.0282419	-0.0188592	0.00371817	0.009968	-0.0235117
% mX (1) @ t=22.9
-0.0144141	0.0106011	-0.00593548	-0.00227935	0.00633677	-0.00739264	0.00947987	-0.00682034	0.0036122	0.00237122	-0.00605071	0.0109646	-0.00961403	0.00379392	0.000568414	-0.00578451	0.0122731	-0.0122553	0.00857017	0.000378636	-0.00865792	0.0115288	-0.0136437	0.0105275	-0.00247333	-0.00247184	0.0105277	-0.0136435	0.0115287	-0.00866173	0.000377972	0.00857047	-0.0122541	0.012273	-0.00578355	0.000570042	0.003794	-0.00961442	0.0109643	-0.00605101	0.00237344	0.00361407	-0.00681994	0.00947978	-0.00739313	0.00633643	-0.00227881	-0.00593652	0.0106017
% mX (1) @ t=23
-0.0254275	0.0192055	-0.0081808	-0.00584624	0.0181508	-0.0245137	0.0232445	-0.0140677	0.00315968	0.0128946	-0.0232866	0.0285231	-0.02219	0.00642726	0.00870474	-0.0222456	0.0283024	-0.0253394	0.0143009	-0.000407104	-0.0145733	0.0240447	-0.0263613	0.0190238	-0.00841679	-0.00841418	0.0190241	-0.0263609	0.0240445	-0.0145812	-0.000408454	0.0143014	-0.0253354	0.0283023	-0.0222444	0.00870818	0.00642761	-0.0221916	0.0285232	-0.0232875	0.0129	0.00316654	-0.0140663	0.0232447	-0.0245149	0.01815	-0.00584505	-0.0081828	0.0192066
% mX (1) @ t=23.1
0.0192882	-0.0164211	0.00785676	0.00449407	-0.0120105	0.0150411	-0.016353	0.0122144	-0.00239593	-0.00588759	0.0139108	-0.0177423	0.0148749	-0.00712146	-0.00390341	0.0128	-0.0210941	0.0203504	-0.0143225	-5.31271e-05	0.0120914	-0.018398	0.0208303	-0.0177238	0.00469152	0.00468917	-0.0177241	0.0208297	-0.0183978	0.0120976	-5.21457e-05	-0.014323	0.0203479	-0.0210941	0.0127989	-0.00390596	-0.00712159	0.0148758	-0.0177424	0.0139113	-0.00589121	-0.00240009	0.0122135	-0.016353	0.0150419	-0.0120099	0.00449318	0.00785827	-0.0164219
% mX (1) @ t=23.2
0.0193356	-0.0145864	0.00617873	0.00671322	-0.014964	0.0181824	-0.0183036	0.0110727	-0.00105613	-0.0105984	0.0192656	-0.0240026	0.0178969	-0.00494241	-0.00717767	0.016062	-0.0227902	0.0189922	-0.0118822	-0.00111217	0.0126413	-0.018109	0.0201555	-0.0161169	0.0061845	0.00618253	-0.0161171	0.0201558	-0.0181089	0.0126474	-0.00111104	-0.0118826	0.0189892	-0.0227902	0.0160607	-0.0071804	-0.00494277	0.017898	-0.0240021	0.0192663	-0.0106032	-0.00106186	0.0110714	-0.0183039	0.0181833	-0.0149635	0.00671233	0.00618037	-0.0145873
% mX (1) @ t=23.3
-0.0224647	0.0203096	-0.00808838	-0.00543501	0.0164796	-0.022219	0.0212299	-0.015309	0.00136527	0.0101903	-0.0210912	0.0227703	-0.0188438	0.00973504	0.00544017	-0.018955	0.0263611	-0.0271458	0.0170225	-0.000451971	-0.014919	0.0255867	-0.0275574	0.0221968	-0.00770111	-0.00769803	0.0221971	-0.0275573	0.0255865	-0.014927	-0.000453344	0.0170231	-0.0271424	0.026361	-0.0189534	0.00544341	0.0097353	-0.0188448	0.0227698	-0.0210919	0.0101956	0.00137127	-0.0153076	0.02123	-0.0222201	0.0164789	-0.00543392	-0.00809028	0.0203106
% mX (1) @ t=23.4
-0.0116479	0.0105655	-0.00340324	-0.00552569	0.00978021	-0.01079	0.0109639	-0.00816682	-0.000285785	0.00601479	-0.0138639	0.0166946	-0.0126218	0.00446525	0.00462936	-0.00980107	0.013892	-0.0121683	0.00726681	0.00232701	-0.00840313	0.0105279	-0.0114089	0.0111242	-0.00453932	-0.00453843	0.0111244	-0.011409	0.0105278	-0.00840734	0.00232628	0.007267	-0.0121664	0.013892	-0.00980023	0.00463138	0.00446551	-0.0126227	0.0166948	-0.0138643	0.00601794	-0.000281602	-0.00816586	0.0109641	-0.0107904	0.00977983	-0.00552505	-0.00340435	0.0105662
% mX (1) @ t=23.5
0.0253972	-0.0212549	0.0084954	0.00528971	-0.0188036	0.0266579	-0.0246053	0.0159293	-0.00218211	-0.0139457	0.0249332	-0.0269261	0.0228057	-0.0119636	-0.00494872	0.0223005	-0.0295337	0.0304366	-0.0174313	0.000863652	0.0167135	-0.0301003	0.0327364	-0.0247597	0.0104061	0.0104031	-0.0247601	0.0327363	-0.0300999	0.0167237	0.00086535	-0.0174318	0.030433	-0.0295336	0.0222988	-0.00495267	-0.0119638	0.022807	-0.026926	0.024934	-0.0139517	-0.00218997	0.0159275	-0.0246056	0.026659	-0.0188028	0.00528847	0.00849753	-0.0212561
% mX (1) @ t=23.6
0.00550814	-0.00607282	0.000603623	0.00321323	-0.00440784	0.00402927	-0.0033367	0.00367767	0.000176349	-0.00264766	0.00702385	-0.00713036	0.00556864	-0.00265509	-0.00181283	0.004503	-0.00398278	0.00571675	-0.00216295	-0.00148775	0.00265453	-0.00236642	0.00172494	-0.00283603	0.00314756	0.00314719	-0.00283603	0.00172517	-0.00236649	0.00265524	-0.00148756	-0.00216313	0.00571591	-0.00398272	0.00450248	-0.00181362	-0.00265524	0.00556898	-0.00713044	0.00702402	-0.00264892	0.000175007	0.00367742	-0.00333687	0.00402947	-0.0044077	0.00321292	0.000604146	-0.00607318
% mX (1) @ t=23.7
-0.0282085	0.0213154	-0.00985667	-0.00525605	0.0202668	-0.0290111	0.0270291	-0.0153743	0.00184251	0.0167744	-0.0263697	0.0294427	-0.0250325	0.0128711	0.00425419	-0.0222261	0.0318935	-0.0303883	0.0188394	-0.00224669	-0.0170105	0.0315705	-0.0348049	0.0253403	-0.0101652	-0.0101618	0.0253407	-0.0348051	0.0315703	-0.0170208	-0.00224838	0.01884	-0.0303842	0.0318934	-0.022224	0.00425836	0.0128714	-0.025034	0.0294426	-0.0263707	0.0167808	0.00185033	-0.0153725	0.0270295	-0.0290126	0.0202659	-0.00525476	-0.00985887	0.0213166
% mX (1) @ t=23.8
0.000236824	-0.00114211	0.00190124	-0.000125243	-0.00206884	0.00376973	-0.00435009	0.0020758	0.00187113	-0.00104412	0.00210071	-0.00327368	0.00242654	-0.000600578	-0.000530951	0.000817704	-0.00395497	0.00266134	-0.00374113	0.000802072	0.00335277	-0.00653358	0.00763262	-0.00544684	-0.000990175	-0.000990909	-0.0054469	0.00763292	-0.0065337	0.00335489	0.000802348	-0.00374132	0.00266034	-0.00395509	0.000817513	-0.000531459	-0.000600564	0.00242671	-0.00327371	0.00210085	-0.00104507	0.00187021	0.00207557	-0.0043502	0.00377007	-0.00206884	-0.000125274	0.0019013	-0.00114214
% mX (1) @ t=23.9
0.026664	-0.0207025	0.0106559	0.00448292	-0.019216	0.0278249	-0.0265147	0.015083	-0.000189506	-0.0156636	0.0254438	-0.0291042	0.024456	-0.0120864	-0.00454951	0.0209598	-0.0326246	0.0284333	-0.0194167	0.00327112	0.0151858	-0.0292669	0.0333345	-0.0252254	0.0085104	0.00850719	-0.0252258	0.0333342	-0.0292666	0.0151955	0.00327266	-0.0194172	0.0284302	-0.0326244	0.0209578	-0.00455348	-0.0120866	0.0244574	-0.0291039	0.0254447	-0.0156693	-0.000196944	0.0150812	-0.0265149	0.0278261	-0.019215	0.00448169	0.010658	-0.0207036
% mX (1) @ t=24
-0.00601381	0.00807286	-0.00398335	-0.00223772	0.00777107	-0.0109443	0.0109843	-0.0070268	-0.00236928	0.00593284	-0.0117257	0.013303	-0.010201	0.00393813	0.00307875	-0.00829501	0.0111032	-0.0128864	0.00881897	-0.000849701	-0.00777054	0.0141422	-0.0162692	0.0128954	-0.00352693	-0.00352529	0.0128957	-0.0162689	0.0141421	-0.00777528	-0.000850427	0.00881918	-0.0128848	0.0111032	-0.00829435	0.00308025	0.00393825	-0.0102016	0.013303	-0.0117261	0.00593529	-0.00236628	-0.00702602	0.0109844	-0.0109447	0.00777081	-0.00223741	-0.00398384	0.00807319
% mX (1) @ t=24.1
-0.0220817	0.0200933	-0.0104281	-0.00320501	0.0164628	-0.0243868	0.0236144	-0.0143677	-0.00130377	0.0113391	-0.0212805	0.0248792	-0.0208366	0.0100366	0.00419452	-0.017941	0.0279187	-0.0260612	0.0183633	-0.00369077	-0.0128582	0.0252349	-0.0289283	0.0223562	-0.00735131	-0.00734835	0.0223565	-0.0289282	0.0252348	-0.0128664	-0.00369199	0.018364	-0.0260587	0.0279185	-0.017939	0.00419827	0.0100369	-0.0208378	0.024879	-0.0212812	0.0113443	-0.00129693	-0.0143661	0.0236147	-0.0243881	0.0164619	-0.00320367	-0.0104303	0.0200944
% mX (1) @ t=24.2
0.0139	-0.0130611	0.00615936	0.00355839	-0.0121584	0.0169579	-0.0163798	0.00987532	0.000121823	-0.0108765	0.0186216	-0.0207385	0.0159278	-0.00620575	-0.00526431	0.0146654	-0.0182548	0.0222763	-0.0141748	0.00147851	0.0117462	-0.0211216	0.0237103	-0.0185522	0.00786608	0.00786334	-0.0185525	0.02371	-0.0211214	0.0117526	0.00147948	-0.0141753	0.0222742	-0.0182547	0.0146641	-0.00526711	-0.00620599	0.0159289	-0.0207385	0.0186223	-0.0108808	0.000116374	0.00987396	-0.01638	0.0169588	-0.0121579	0.00355756	0.00616073	-0.0130619
% mX (1) @ t=24.3
0.017487	-0.0179354	0.00975965	0.0018608	-0.0130148	0.0199494	-0.0200395	0.0126289	0.000275223	-0.00759555	0.0153407	-0.0188261	0.0161356	-0.00796007	-0.00308496	0.0137736	-0.018929	0.0214773	-0.0144311	0.00345438	0.00913104	-0.0189433	0.0223632	-0.0175899	0.00781303	0.00781101	-0.0175901	0.0223634	-0.0189432	0.00913807	0.00345539	-0.0144316	0.0214758	-0.0189288	0.013772	-0.00308777	-0.00796036	0.0161365	-0.018826	0.0153412	-0.00759939	0.000270379	0.0126279	-0.0200396	0.0199503	-0.0130141	0.00185975	0.00976122	-0.0179361
% mX (1) @ t=24.4
-0.0234131	0.017689	-0.00867393	-0.0041444	0.0159093	-0.0227067	0.0218248	-0.0134215	0.00294936	0.0143954	-0.0237011	0.0261217	-0.0203613	0.00791617	0.00711197	-0.0188402	0.0255757	-0.0268442	0.0181633	-0.00226427	-0.014187	0.0261342	-0.0297188	0.0241186	-0.0100353	-0.0100322	0.024119	-0.0297183	0.0261339	-0.0141955	-0.00226562	0.0181639	-0.0268417	0.0255755	-0.0188384	0.00711566	0.00791652	-0.0203628	0.0261219	-0.023702	0.0144008	0.00295598	-0.0134201	0.021825	-0.0227078	0.0159086	-0.00414332	-0.00867565	0.0176898
% mX (1) @ t=24.5
-0.012248	0.0116896	-0.00786311	-0.000417734	0.00834509	-0.0133176	0.0137506	-0.00834381	0.00244923	0.00462846	-0.00821636	0.011155	-0.0103613	0.00590426	0.0008354	-0.00691138	0.00973553	-0.0146277	0.0103955	-0.00274934	-0.00527205	0.011456	-0.0135212	0.0111759	-0.00710987	-0.00710871	0.011176	-0.013522	0.0114561	-0.00527704	-0.00275004	0.0103959	-0.0146267	0.00973542	-0.00691053	0.000836861	0.00590433	-0.0103616	0.0111547	-0.00821661	0.00463075	0.00245206	-0.0083432	0.0137506	-0.0133181	0.00834448	-0.000416987	-0.00786428	0.0116902
% mX (1) @ t=24.6
0.028956	-0.0217633	0.010131	0.00434996	-0.0182627	0.0261544	-0.025196	0.0176605	-0.00442674	-0.0145782	0.0271784	-0.0295461	0.0233539	-0.00968538	-0.00675108	0.0205813	-0.0314284	0.0291758	-0.0207749	0.00299553	0.0159815	-0.0293328	0.0334607	-0.0275593	0.00958742	0.00958401	-0.0275596	0.0334609	-0.0293326	0.0159916	0.00299716	-0.0207754	0.0291725	-0.0314282	0.0205794	-0.0067551	-0.00968568	0.0233555	-0.0295462	0.0271793	-0.0145839	-0.00443378	0.0176589	-0.0251961	0.0261556	-0.0182618	0.00434874	0.0101331	-0.0217645
% mX (1) @ t=24.7
0.00627694	-0.00399608	0.00428735	-0.00126781	-0.00287498	0.00565859	-0.00537914	0.00313599	-0.00341662	-0.00101663	0.0010928	-0.00208816	0.00321876	-0.00256442	0.00105526	-0.00116055	-0.00129163	0.00423458	-0.00582348	0.00270346	0.000267634	-0.00259778	0.00396252	-0.00546717	0.004211	0.00421075	-0.00546712	0.00396304	-0.00259789	0.000269793	0.00270372	-0.00582364	0.00423467	-0.0012915	-0.00116087	0.00105513	-0.00256434	0.00321857	-0.0020876	0.00109287	-0.00101795	-0.00341787	0.00313595	-0.00537911	0.00565885	-0.00287457	-0.00126836	0.00428805	-0.00399641
% mX (1) @ t=24.8
-0.0297043	0.0247333	-0.0104065	-0.00459638	0.0187257	-0.0267668	0.0265312	-0.0200811	0.00371117	0.0126954	-0.027718	0.0306817	-0.0239405	0.0102724	0.00569676	-0.0215506	0.0323487	-0.0298332	0.0207264	-0.0045328	-0.0151922	0.0298614	-0.0355069	0.0286204	-0.0094789	-0.00947558	0.0286207	-0.0355072	0.0298614	-0.0152031	-0.00453447	0.0207271	-0.0298293	0.0323485	-0.0215486	0.00570085	0.0102727	-0.0239419	0.0306816	-0.0277189	0.012702	0.00371887	-0.0200796	0.0265314	-0.0267681	0.0187246	-0.00459479	-0.0104091	0.0247347
% mX (1) @ t=24.9
0.00119712	-0.00217548	0.00023185	0.00276158	-0.00277238	0.00241044	-0.00301482	0.000339402	0.00265215	-0.00407986	0.00516926	-0.0067375	0.00441854	-0.00074518	-0.00412328	0.00850529	-0.00665807	0.00578151	-4.21044e-06	-0.00236848	0.00402251	-0.00619567	0.00557688	-0.00145229	0.000227768	0.000227288	-0.00145232	0.00557642	-0.00619559	0.00402372	-0.00236822	-4.29721e-06	0.00577959	-0.00665819	0.00850499	-0.0041244	-0.000745363	0.00441907	-0.00673807	0.00516941	-0.00408049	0.00265114	0.000338976	-0.00301498	0.00241066	-0.00277235	0.00276148	0.000232113	-0.00217568
% mX (1) @ t=25
0.0292233	-0.0258562	0.0109993	0.00479965	-0.0174404	0.0253724	-0.0274929	0.0207063	-0.00439658	-0.0106223	0.02488	-0.0295128	0.0227649	-0.0106972	-0.00423678	0.0212518	-0.0295952	0.0295675	-0.0187249	0.0046234	0.0134498	-0.028476	0.0342478	-0.0258272	0.00994212	0.00993887	-0.0258276	0.0342482	-0.028476	0.0134602	0.00462491	-0.0187255	0.0295642	-0.0295951	0.0212501	-0.00424055	-0.0106975	0.022766	-0.0295122	0.0248809	-0.0106289	-0.00440402	0.020705	-0.0274929	0.0253736	-0.0174394	0.00479817	0.0110017	-0.0258574
% mX (1) @ t=25.1
-0.0111917	0.00845421	-0.0048476	-0.00295517	0.0082507	-0.0113965	0.0112663	-0.00479269	-0.000722034	0.00874536	-0.0115193	0.0141176	-0.0118505	0.00370539	0.00757585	-0.0145022	0.0163692	-0.0142791	0.0066661	0.0028527	-0.0093898	0.0141752	-0.0130659	0.00855563	-0.00308036	-0.00307897	0.00855575	-0.0130659	0.0141751	-0.00939445	0.00285193	0.00666623	-0.0142762	0.0163693	-0.0145018	0.00757793	0.00370563	-0.0118514	0.0141178	-0.0115198	0.00874797	-0.000718924	-0.004792	0.0112664	-0.011397	0.00825033	-0.00295464	-0.00484848	0.00845462
% mX (1) @ t=25.2
-0.0269708	0.0230367	-0.0114365	-0.00438863	0.015134	-0.0223697	0.025799	-0.0187112	0.00675551	0.00812974	-0.0192519	0.0255291	-0.0210454	0.0112076	0.00282095	-0.0171678	0.0237829	-0.0254883	0.0165106	-0.00438641	-0.0101596	0.0249801	-0.0302049	0.0226467	-0.0101555	-0.0101527	0.0226471	-0.0302048	0.02498	-0.0101678	-0.00438766	0.0165112	-0.0254859	0.0237827	-0.0171659	0.00282413	0.0112078	-0.0210461	0.0255283	-0.0192526	0.0081355	0.00676211	-0.0187098	0.025799	-0.0223709	0.0151331	-0.00438733	-0.0114386	0.0230379
% mX (1) @ t=25.3
0.020046	-0.0157282	0.00891295	0.00181704	-0.0136815	0.0203588	-0.0181708	0.0110895	-0.00175387	-0.0098068	0.0173162	-0.0201985	0.0184013	-0.00646278	-0.00913961	0.018705	-0.0246206	0.0205924	-0.0125966	-0.0021861	0.0144493	-0.0205542	0.0202084	-0.016247	0.00492257	0.00492047	-0.0162472	0.0202081	-0.0205539	0.0144558	-0.00218489	-0.012597	0.0205885	-0.0246205	0.018704	-0.00914238	-0.00646304	0.0184022	-0.0201984	0.0173168	-0.00981096	-0.00175897	0.0110883	-0.018171	0.0203598	-0.013681	0.00181619	0.00891443	-0.015729
% mX (1) @ t=25.4
0.0214742	-0.0167242	0.00908291	0.00298066	-0.0117234	0.0178388	-0.0200784	0.0146824	-0.00671462	-0.00590001	0.0135073	-0.0187176	0.0184878	-0.0109161	-0.00129651	0.0103922	-0.0170482	0.0180369	-0.0136931	0.00341398	0.00736057	-0.01872	0.0223683	-0.0183686	0.00810159	0.00809926	-0.0183689	0.0223683	-0.0187199	0.00736694	0.00341483	-0.0136935	0.0180359	-0.0170479	0.0103906	-0.00129917	-0.0109161	0.0184885	-0.0187168	0.0135078	-0.0059046	-0.00671966	0.0146816	-0.0200783	0.0178397	-0.0117224	0.00297952	0.0090847	-0.0167251
% mX (1) @ t=25.5
-0.025081	0.0217732	-0.0111908	-0.00146498	0.017905	-0.0269598	0.0240045	-0.0166763	0.00278188	0.0100272	-0.0219356	0.0254355	-0.0225271	0.00919087	0.00775531	-0.0217084	0.0292248	-0.0256552	0.015395	0.0017685	-0.0186308	0.0251403	-0.0260069	0.02082	-0.00653068	-0.00652778	0.0208203	-0.0260063	0.0251399	-0.0186387	0.00176715	0.0153954	-0.0256509	0.0292247	-0.0217071	0.00775908	0.0091912	-0.0225286	0.0254353	-0.0219364	0.0100327	0.00278863	-0.0166749	0.0240046	-0.026961	0.017904	-0.00146365	-0.0111928	0.0217743
% mX (1) @ t=25.6
-0.013125	0.010048	-0.00501692	-0.000420988	0.00743856	-0.0118257	0.0113203	-0.00977937	0.004695	0.00208692	-0.00806339	0.0115498	-0.0146391	0.00921772	-0.000732647	-0.00398131	0.00947726	-0.0100195	0.0100781	-0.00369834	-0.00434513	0.0100814	-0.0132703	0.0132481	-0.0052946	-0.00529322	0.0132483	-0.0132705	0.0100814	-0.00434908	-0.00369896	0.0100785	-0.0100199	0.00947697	-0.00397999	-0.000731241	0.00921756	-0.014639	0.0115488	-0.00806375	0.00208992	0.00469781	-0.00977899	0.0113202	-0.0118263	0.00743796	-0.000420264	-0.00501812	0.0100486
% mX (1) @ t=25.7
0.0279926	-0.025225	0.0128568	0.00293982	-0.0201767	0.030052	-0.0289002	0.0195564	-0.00382296	-0.0109987	0.0251859	-0.0311749	0.0253582	-0.011985	-0.00536492	0.0234486	-0.0309361	0.0293586	-0.0159717	-0.00181228	0.0197945	-0.0284835	0.0302023	-0.0224233	0.00847682	0.00847349	-0.0224237	0.0302016	-0.0284831	0.0198033	-0.00181071	-0.0159722	0.0293548	-0.0309359	0.0234465	-0.00536895	-0.0119851	0.0253593	-0.0311743	0.0251867	-0.0110053	-0.0038304	0.0195548	-0.0289003	0.0300535	-0.0201755	0.00293819	0.0128593	-0.0252263
% mX (1) @ t=25.8
0.00302017	-0.00344293	0.00183463	-0.00234528	-0.00189679	0.00401861	-0.00233018	0.00371532	-0.00258566	0.00286373	0.000528317	-0.00337529	0.00705075	-0.00628982	0.00403623	-0.00145341	-0.00080704	0.0033512	-0.00570905	0.00486631	-0.000125729	-0.000665196	0.00385124	-0.00599589	0.00313675	0.00313659	-0.00599595	0.00385177	-0.000665206	-0.000124494	0.00486648	-0.00570915	0.00335221	-0.000806903	-0.00145384	0.00403574	-0.00628967	0.00705058	-0.00337448	0.000528388	0.00286259	-0.0025866	0.00371534	-0.0023301	0.00401874	-0.00189658	-0.00234548	0.00183488	-0.00344307
% mX (1) @ t=25.9
-0.0299462	0.0263436	-0.0151158	-0.00395711	0.0200777	-0.0303122	0.0318376	-0.0204116	0.00548739	0.0118249	-0.0258738	0.0334324	-0.026581	0.0145197	0.0026655	-0.0217924	0.031393	-0.0309021	0.0168137	0.00137369	-0.0177089	0.0300332	-0.0315256	0.0223006	-0.00925392	-0.0092508	0.022301	-0.0315248	0.0300328	-0.0177173	0.00137219	0.0168142	-0.0308982	0.0313929	-0.0217904	0.00266977	0.0145199	-0.0265821	0.0334317	-0.0258748	0.011832	0.00549552	-0.02041	0.0318376	-0.0303136	0.0200765	-0.00395548	-0.0151184	0.026345
% mX (1) @ t=26
0.00712037	-0.00468317	0.00119439	0.00273407	-0.00456982	0.00577896	-0.00594258	0.0036722	0.00142108	-0.00706769	0.00814582	-0.00497992	0.0026809	0.00194702	-0.00565383	0.00573382	-0.00727375	0.00340792	0.000123772	-0.00438968	0.00609192	-0.00787196	0.00601178	-0.00291485	-0.00107966	-0.00108038	-0.00291493	0.00601084	-0.00787159	0.00609245	-0.00438946	0.000123865	0.00340566	-0.00727389	0.00573399	-0.00565458	0.00194684	0.00268155	-0.00498064	0.00814606	-0.00706849	0.00141964	0.00367192	-0.00594245	0.00577925	-0.00456964	0.00273387	0.00119493	-0.0046835
% mX (1) @ t=26.1
0.0303364	-0.0255759	0.0147318	0.00384971	-0.0179429	0.027632	-0.0304359	0.0209009	-0.00685827	-0.0111474	0.0245514	-0.0306562	0.0262675	-0.0147405	-0.00209485	0.0188331	-0.0307755	0.0289851	-0.016754	-0.000530566	0.0147312	-0.0276702	0.0284675	-0.0202931	0.00767721	0.00767427	-0.0202935	0.0284672	-0.0276701	0.0147401	-0.000529078	-0.0167546	0.0289821	-0.0307753	0.0188309	-0.00209878	-0.0147407	0.0262684	-0.0306552	0.0245523	-0.0111545	-0.00686635	0.0208992	-0.0304361	0.0276334	-0.0179418	0.00384808	0.0147342	-0.0255772
% mX (1) @ t=26.2
-0.017587	0.0140204	-0.00437725	-0.00230489	0.0103387	-0.0145822	0.0135287	-0.0110256	0.000218755	0.0097438	-0.0156205	0.0138242	-0.0111817	0.00224425	0.00649698	-0.0114436	0.0134116	-0.0100196	0.00450075	0.00318152	-0.011866	0.01403	-0.013971	0.0099239	-0.00173312	-0.00173123	0.00992401	-0.0139702	0.0140297	-0.0118697	0.00318082	0.00450087	-0.0100171	0.0134116	-0.0114432	0.00649867	0.00224446	-0.0111826	0.0138244	-0.015621	0.00974674	0.00022262	-0.0110246	0.0135288	-0.0145829	0.0103381	-0.00230413	-0.00437853	0.0140211
% mX (1) @ t=26.3
-0.0259001	0.0219013	-0.0111428	-0.00222382	0.0152052	-0.0239315	0.0255526	-0.0201451	0.00617448	0.00946133	-0.0213923	0.0246944	-0.0239393	0.0130844	0.00185949	-0.0156378	0.0275932	-0.0260222	0.0165383	-0.00193741	-0.0123026	0.0222648	-0.0238019	0.017647	-0.00575019	-0.0057482	0.0176474	-0.023802	0.0222647	-0.0123102	-0.00193869	0.0165388	-0.0260197	0.0275929	-0.0156358	0.00186299	0.0130844	-0.02394	0.0246933	-0.0213931	0.00946793	0.0061817	-0.0201439	0.0255525	-0.0239327	0.0152042	-0.00222254	-0.0111449	0.0219025
% mX (1) @ t=26.4
0.0254727	-0.0209611	0.00878789	0.00264173	-0.0152502	0.0225004	-0.0218572	0.01558	-0.00172738	-0.0120729	0.0208413	-0.0226861	0.0167866	-0.00552654	-0.00731616	0.0174605	-0.0186273	0.0172106	-0.0097544	-0.00155094	0.0148999	-0.0195838	0.0206804	-0.0156113	0.00571695	0.00571467	-0.0156116	0.0206798	-0.0195834	0.0149055	-0.00154993	-0.00975456	0.0172073	-0.0186272	0.0174594	-0.00731889	-0.00552676	0.0167876	-0.0226858	0.020842	-0.0120784	-0.00173376	0.0155786	-0.0218572	0.0225014	-0.0152494	0.00264061	0.00878979	-0.0209622
% mX (1) @ t=26.5
0.0190223	-0.0157654	0.00589618	0.0014103	-0.0113248	0.0176325	-0.0185714	0.0171957	-0.0057803	-0.00666283	0.0160238	-0.0188256	0.0193127	-0.011321	-0.000425327	0.012566	-0.0209621	0.0217073	-0.014665	0.00387364	0.00944651	-0.014946	0.017132	-0.0127799	0.00458655	0.0045852	-0.0127801	0.0171324	-0.014946	0.00945255	0.00387465	-0.0146656	0.0217061	-0.0209619	0.0125644	-0.000428013	-0.0113211	0.0193132	-0.0188248	0.0160245	-0.00666733	-0.00578541	0.0171948	-0.0185714	0.0176335	-0.011324	0.00140932	0.00589777	-0.0157662
% mX (1) @ t=26.6
-0.0306308	0.0248741	-0.0123204	-0.00528471	0.0194888	-0.0283661	0.0290499	-0.0183027	0.00394337	0.0130768	-0.0250486	0.03047	-0.0215972	0.00841273	0.00794263	-0.0214252	0.0246857	-0.0237159	0.014936	0.00018476	-0.0144704	0.0240661	-0.0252518	0.0197611	-0.00850503	-0.00850243	0.0197613	-0.0252516	0.0240659	-0.0144778	0.000183527	0.0149364	-0.0237125	0.0246857	-0.0214239	0.00794606	0.00841305	-0.0215983	0.0304696	-0.0250495	0.0130834	0.00395125	-0.0183009	0.02905	-0.0283675	0.0194877	-0.0052832	-0.0123228	0.0248753
% mX (1) @ t=26.7
-0.0105573	0.0078408	-0.0029082	-0.000360457	0.00503192	-0.00916375	0.0115	-0.0108537	0.00492882	0.00346809	-0.00844751	0.0121893	-0.0117111	0.00877453	-0.00121182	-0.00800113	0.0113206	-0.0140876	0.0107956	-0.00357877	-0.00506221	0.00781707	-0.00854327	0.00644314	-0.00388382	-0.0038831	0.0064433	-0.0085437	0.00781708	-0.00506638	-0.00357948	0.010796	-0.0140874	0.0113204	-0.00799979	-0.00120991	0.00877458	-0.0117115	0.0121888	-0.00844791	0.00347071	0.00493142	-0.0108535	0.0114999	-0.00916428	0.00503151	-0.000359905	-0.00290917	0.00784135
% mX (1) @ t=26.8
0.0319543	-0.027014	0.0146072	0.00621722	-0.0222709	0.0327422	-0.0335587	0.0206547	-0.00474439	-0.0132272	0.0282934	-0.0339282	0.0255292	-0.00983612	-0.00830866	0.022079	-0.029218	0.0268206	-0.0175306	0.00153659	0.01238	-0.0254174	0.0273359	-0.0218613	0.00862132	0.00861844	-0.0218616	0.027336	-0.0254173	0.0123891	0.00153806	-0.0175311	0.0268174	-0.0292179	0.0220772	-0.00831277	-0.0098365	0.0255306	-0.0339279	0.0282944	-0.0132344	-0.00475253	0.020653	-0.0335589	0.0327438	-0.0222697	0.00621545	0.01461	-0.0270156
% mX (1) @ t=26.9
0.00155698	-6.47601e-05	0.000817879	-0.00033597	0.00248784	-0.00145027	-0.00228712	0.00235443	-0.00359627	0.0014128	0.000605879	-0.00436372	0.00394511	-0.00506859	0.00231483	0.00149889	-0.00251187	0.00524159	-0.00600541	0.00158438	0.000712217	-0.00227533	0.000458734	-0.00113696	0.00253803	0.00253819	-0.00113705	0.000459016	-0.00227532	0.000713196	0.00158458	-0.00600561	0.00524215	-0.00251169	0.00149809	0.00231412	-0.00506866	0.00394512	-0.00436344	0.000605858	0.00141208	-0.00359701	0.0023544	-0.00228702	-0.00145039	0.00248789	-0.000335977	0.000817773	-6.46788e-05
% mX (1) @ t=27
-0.0320277	0.0286777	-0.0148165	-0.00504212	0.0231914	-0.0335339	0.0323944	-0.0216054	0.00460863	0.0125783	-0.029214	0.0338259	-0.0278984	0.0101257	0.00790984	-0.0212385	0.0309473	-0.0281668	0.0178504	-0.00354236	-0.0117313	0.0245165	-0.0289227	0.0229982	-0.00792586	-0.00792316	0.0229985	-0.0289231	0.0245164	-0.0117405	-0.0035438	0.0178509	-0.0281635	0.0309471	-0.0212363	0.00791424	0.0101261	-0.0279	0.0338256	-0.029215	0.0125855	0.00461732	-0.0216035	0.0323944	-0.0335355	0.0231901	-0.00504046	-0.0148191	0.028679
% mX (1) @ t=27.1
0.0100968	-0.00788534	0.00225376	0.00251022	-0.009433	0.0110122	-0.00755626	0.00465847	0.00127075	-0.0063042	0.00607752	-0.00484378	0.0027718	0.000195836	-0.00312126	0.00582994	-0.00515414	0.00413778	-0.000956401	-2.19267e-05	0.00318483	-0.00427019	0.0068041	-0.00433335	0.000662508	0.000661719	-0.0043334	0.006804	-0.0042701	0.00318658	-2.16997e-05	-0.000956334	0.00413611	-0.00515419	0.00582982	-0.00312206	0.000195788	0.00277231	-0.00484422	0.00607769	-0.0063054	0.00126874	0.00465786	-0.00755618	0.0110127	-0.00943264	0.00250985	0.0022545	-0.00788571
% mX (1) @ t=27.2
0.0300884	-0.0272306	0.0141872	0.00212074	-0.0211232	0.0309658	-0.0286941	0.0205994	-0.00390445	-0.0134327	0.0277652	-0.0320825	0.026912	-0.0102581	-0.00674545	0.0206916	-0.0292301	0.0271937	-0.016174	0.00440521	0.0111721	-0.0220436	0.0286072	-0.0221121	0.00770164	0.00769918	-0.0221124	0.0286077	-0.0220436	0.0111806	0.0044065	-0.0161747	0.0271915	-0.0292298	0.0206896	-0.00674945	-0.0102584	0.0269135	-0.0320819	0.0277663	-0.0134395	-0.00391248	0.0205977	-0.0286943	0.0309674	-0.0211221	0.00211907	0.0141899	-0.0272321
% mX (1) @ t=27.3
-0.0211134	0.0156796	-0.00721182	-0.00420364	0.013611	-0.0186653	0.0177862	-0.00999724	-5.92088e-05	0.0111884	-0.0139706	0.014305	-0.00919523	0.00459478	0.00436689	-0.0127656	0.0136596	-0.0128834	0.00859941	-0.00026375	-0.00647269	0.0119914	-0.0129449	0.0103225	-0.00426492	-0.00426358	0.0103226	-0.0129449	0.0119914	-0.00647691	-0.000264263	0.0085997	-0.0128819	0.0136595	-0.0127647	0.00436889	0.00459492	-0.00919609	0.0143052	-0.013971	0.0111916	-5.50323e-05	-0.00999608	0.0177864	-0.0186662	0.0136104	-0.00420262	-0.00721357	0.0156806
% mX (1) @ t=27.4
-0.0266377	0.0222311	-0.0121267	-0.00171612	0.0175665	-0.0255258	0.0237499	-0.0166223	0.00339065	0.0131442	-0.0231345	0.0281158	-0.022486	0.0104415	0.00482653	-0.0183662	0.0233526	-0.0223087	0.0139212	-0.00372278	-0.00863589	0.0187525	-0.0244247	0.0189558	-0.00772346	-0.00772121	0.0189562	-0.024425	0.0187524	-0.00864297	-0.00372395	0.0139217	-0.0223065	0.0233524	-0.0183646	0.00482998	0.0104417	-0.0224872	0.0281154	-0.0231354	0.0131502	0.00339796	-0.0166208	0.02375	-0.025527	0.0175655	-0.00171489	-0.0121287	0.0222321
% mX (1) @ t=27.5
0.0299102	-0.0238278	0.0110137	0.00613611	-0.0173554	0.0248394	-0.025247	0.0135945	0.000867277	-0.0143521	0.0222028	-0.0221915	0.0163408	-0.00802423	-0.0052085	0.016541	-0.0210237	0.019548	-0.0144026	0.00148792	0.00911189	-0.0179999	0.0178536	-0.0150174	0.00604431	0.00604236	-0.0150176	0.0178537	-0.0179998	0.00911789	0.00148879	-0.0144029	0.019546	-0.0210236	0.0165397	-0.00521162	-0.00802446	0.0163419	-0.0221916	0.0222035	-0.0143572	0.000860483	0.0135928	-0.0252471	0.0248406	-0.0173545	0.00613483	0.0110158	-0.0238289
% mX (1) @ t=27.6
0.0186765	-0.0143997	0.00857147	0.00227931	-0.0118948	0.0182454	-0.0190902	0.0124959	-0.00302507	-0.00980835	0.0169091	-0.0204373	0.0159783	-0.00928541	-0.0030118	0.0138719	-0.0164198	0.015241	-0.0109136	0.00138878	0.00620559	-0.0152129	0.0179317	-0.0157017	0.00758115	0.00757934	-0.015702	0.0179319	-0.0152129	0.0062112	0.00138971	-0.0109141	0.0152391	-0.0164198	0.0138706	-0.0030142	-0.00928566	0.0159791	-0.020437	0.0169097	-0.00981282	-0.00303014	0.0124948	-0.0190904	0.0182463	-0.0118942	0.00227836	0.00857304	-0.0144005
% mX (1) @ t=27.7
-0.0339633	0.0293141	-0.012475	-0.00665044	0.0209144	-0.0301892	0.0302111	-0.0176137	-0.00128342	0.0161658	-0.0280992	0.0280496	-0.0227907	0.0100071	0.00474947	-0.0174786	0.0263386	-0.0253498	0.0170934	-0.00278739	-0.0126206	0.0216353	-0.0230291	0.018697	-0.00672884	-0.00672635	0.0186973	-0.023029	0.0216353	-0.0126286	-0.00278868	0.017094	-0.0253471	0.0263385	-0.0174767	0.00475309	0.0100073	-0.022792	0.0280495	-0.0281002	0.0161722	-0.00127529	-0.0176117	0.0302114	-0.0301907	0.0209134	-0.00664886	-0.0124777	0.0293156
% mX (1) @ t=27.8
-0.00846622	0.00708839	-0.0033726	-0.00261988	0.00575639	-0.00984276	0.0123278	-0.00799315	0.00161977	0.00421402	-0.00963803	0.00967561	-0.00846037	0.00493106	0.00272217	-0.00846386	0.00933239	-0.00712172	0.00582476	-4.26811e-05	-0.0047298	0.010209	-0.0110191	0.0113807	-0.0058686	-0.00586758	0.0113808	-0.0110193	0.0102089	-0.00473275	-4.31865e-05	0.00582494	-0.00712065	0.00933235	-0.00846325	0.00272354	0.00493126	-0.0084609	0.00967569	-0.00963836	0.00421632	0.00162268	-0.0079926	0.0123279	-0.00984322	0.005756	-0.00261938	-0.00337338	0.00708879
% mX (1) @ t=27.9
0.0361613	-0.0309926	0.0124877	0.00720855	-0.0249377	0.0344549	-0.0325308	0.0204382	-0.00010449	-0.0174642	0.0296316	-0.0319528	0.0257005	-0.0100357	-0.00524762	0.0187356	-0.0289441	0.0288655	-0.0172623	0.00249466	0.0158829	-0.0249662	0.028288	-0.0208971	0.00709432	0.00709174	-0.0208974	0.0282879	-0.024966	0.0158916	0.00249601	-0.0172627	0.0288627	-0.0289438	0.0187337	-0.00525169	-0.010036	0.0257021	-0.0319529	0.0296327	-0.017471	-0.000113408	0.0204362	-0.0325311	0.0344565	-0.0249365	0.00720683	0.0124907	-0.0309942
% mX (1) @ t=28
-0.00195403	0.000174444	-0.00169628	0.000486267	0.00128448	0.00013951	-0.00272489	0.00252602	0.00018297	0.00065901	0.000765929	0.00139501	8.26023e-05	0.000732089	-0.00141948	0.00141952	-0.00156878	0.000135858	0.000126053	0.000446812	0.0022292	-0.00206969	0.00338578	-0.00481194	0.00273584	0.00273541	-0.00481209	0.00338595	-0.00206967	0.0022297	0.000447105	0.000125903	0.000135553	-0.00156882	0.00141945	-0.00141937	0.000731893	8.26011e-05	0.00139522	0.000765904	0.000658558	0.000182661	0.00252591	-0.00272491	0.000139573	0.00128442	0.000486283	-0.00169627	0.000174454
% mX (1) @ t=28.1
-0.0365962	0.0290444	-0.0126919	-0.00756087	0.0269584	-0.0358533	0.0322219	-0.0203246	0.00203368	0.0177072	-0.0277825	0.0321265	-0.0237102	0.00909461	0.00570816	-0.0194652	0.0289547	-0.0295284	0.0173283	-0.000670772	-0.0162112	0.0272884	-0.0301894	0.0209544	-0.00729285	-0.00729003	0.0209547	-0.0301894	0.0272882	-0.0162199	-0.000672322	0.0173289	-0.0295256	0.0289545	-0.0194631	0.00571209	0.00909502	-0.0237117	0.0321261	-0.0277836	0.0177145	0.00204253	-0.0203225	0.0322223	-0.0358552	0.0269573	-0.00755923	-0.0126949	0.029046
% mX (1) @ t=28.2
0.0102413	-0.00826929	0.0050224	0.0029324	-0.00858074	0.0101948	-0.00817298	0.00391438	-0.000881732	-0.00372267	0.00848338	-0.00924362	0.00752063	-0.00514844	-0.000565224	0.00556089	-0.0068573	0.00627373	-0.00526041	-0.00036126	0.00252753	-0.00642552	0.00449566	-0.00268628	0.000512814	0.000512313	-0.00268623	0.00449593	-0.00642559	0.00252922	-0.00036113	-0.00526057	0.00627364	-0.00685719	0.00556004	-0.00056655	-0.00514845	0.00752089	-0.00924328	0.00848371	-0.00372491	-0.000883922	0.00391386	-0.00817306	0.0101953	-0.00858045	0.00293196	0.00502317	-0.00826976
% mX (1) @ t=28.3
0.0337442	-0.0259924	0.0128623	0.0070334	-0.0250795	0.033007	-0.0292248	0.0178234	-0.00290412	-0.0152361	0.0256341	-0.0292285	0.0206174	-0.00824169	-0.00610436	0.0192695	-0.0270936	0.0271848	-0.017209	-0.000690745	0.0142488	-0.0269288	0.0279999	-0.0198137	0.00741997	0.0074173	-0.0198141	0.0279993	-0.0269285	0.0142572	-0.00068921	-0.0172095	0.0271814	-0.0270935	0.0192679	-0.00610796	-0.00824208	0.0206188	-0.0292285	0.0256351	-0.0152425	-0.00291246	0.0178214	-0.0292251	0.0330085	-0.0250785	0.00703182	0.0128651	-0.0259939
% mX (1) @ t=28.4
-0.0170521	0.0162292	-0.00692369	-0.00506922	0.014263	-0.0191416	0.0181139	-0.0110959	0.00186552	0.00587781	-0.0159646	0.0164823	-0.0152732	0.00820221	0.0028412	-0.0120096	0.0154679	-0.0132577	0.00893541	-0.00148975	-0.00777042	0.0121881	-0.0123131	0.0101167	-0.00354727	-0.00354598	0.0101169	-0.0123128	0.0121879	-0.00777472	-0.00149034	0.00893565	-0.0132565	0.0154678	-0.0120085	0.00284369	0.0082023	-0.0152739	0.016482	-0.0159652	0.0058818	0.00187055	-0.0110946	0.0181141	-0.0191425	0.0142625	-0.00506834	-0.00692529	0.01623
% mX (1) @ t=28.5
-0.0279062	0.0237349	-0.0117508	-0.00619851	0.021009	-0.027218	0.0236383	-0.0130565	0.000460026	0.0121239	-0.0230491	0.0227228	-0.0165735	0.00655744	0.00613497	-0.0173085	0.0230976	-0.0222491	0.0148713	0.000575616	-0.0137735	0.0242094	-0.023704	0.0172197	-0.00675952	-0.00675701	0.01722	-0.0237037	0.0242092	-0.0137805	0.000574358	0.0148719	-0.0222455	0.0230977	-0.0173072	0.00613778	0.00655783	-0.0165746	0.0227228	-0.0230499	0.0121292	0.000466501	-0.013055	0.0236387	-0.0272193	0.0210081	-0.00619713	-0.0117532	0.023736
% mX (1) @ t=28.6
0.0260001	-0.0231571	0.00911204	0.00621781	-0.0191355	0.0265654	-0.0257564	0.0164142	-0.00197851	-0.010504	0.0205805	-0.0238522	0.0213097	-0.00992235	-0.00507648	0.0174434	-0.0229454	0.0202376	-0.011974	0.00241389	0.0123937	-0.0177974	0.0201063	-0.0160439	0.00578307	0.00578071	-0.0160441	0.0201061	-0.0177973	0.0123997	0.0024148	-0.0119744	0.0202348	-0.0229454	0.0174421	-0.00507959	-0.00992247	0.0213106	-0.0238516	0.0205813	-0.0105099	-0.00198537	0.0164127	-0.0257567	0.0265669	-0.0191347	0.00621651	0.00911427	-0.0231582
% mX (1) @ t=28.7
0.0192148	-0.0189975	0.00875114	0.004397	-0.0145693	0.0184921	-0.0156425	0.0076595	0.00186061	-0.00891495	0.0170381	-0.0148262	0.0112762	-0.00385386	-0.0055618	0.0134989	-0.0169154	0.0150703	-0.00926407	5.35272e-05	0.0130357	-0.0180067	0.0180363	-0.0137446	0.00571556	0.005714	-0.0137449	0.018036	-0.0180065	0.0130412	5.46324e-05	-0.00926443	0.0150677	-0.0169154	0.013498	-0.00556386	-0.00385426	0.0112772	-0.0148264	0.0170387	-0.0089181	0.00185636	0.00765842	-0.0156427	0.0184929	-0.0145686	0.00439605	0.00875286	-0.0189984
% mX (1) @ t=28.8
-0.0341574	0.0268764	-0.0118506	-0.00594488	0.0215452	-0.0304966	0.0299108	-0.0194879	0.00231158	0.0151628	-0.0234694	0.0299134	-0.0246265	0.0103669	0.00719891	-0.0216708	0.0281469	-0.0246329	0.0133983	0.000163127	-0.0144043	0.0235261	-0.0269786	0.0213346	-0.00788742	-0.00788475	0.0213349	-0.0269784	0.0235258	-0.0144122	0.000161714	0.0133986	-0.0246295	0.0281468	-0.0216693	0.00720249	0.0103671	-0.0246277	0.0299127	-0.0234704	0.0151694	0.00231946	-0.0194861	0.029911	-0.030498	0.0215442	-0.00594343	-0.0118532	0.0268779
% mX (1) @ t=28.9
-0.0115003	0.0109062	-0.00442562	-0.00296046	0.00809741	-0.00948951	0.00699253	-0.00189062	-0.00321984	0.00630059	-0.00704169	0.00692158	-0.00490401	0.000937434	0.0039311	-0.00786536	0.00929476	-0.00785524	0.00440806	-0.00028821	-0.00907181	0.0101605	-0.0101066	0.00774594	-0.00350277	-0.00350185	0.00774615	-0.0101067	0.0101604	-0.00907488	-0.000288857	0.0044083	-0.00785342	0.00929482	-0.00786494	0.00393234	0.000937737	-0.00490489	0.00692232	-0.00704193	0.00630155	-0.00321779	-0.00189008	0.00699278	-0.00948995	0.00809704	-0.0029598	-0.0044267	0.0109067
% mX (1) @ t=29
0.0385371	-0.0289651	0.0137371	0.00531126	-0.0223166	0.0319564	-0.0312557	0.0202783	-0.00224779	-0.0163821	0.026115	-0.0322429	0.0257378	-0.0101709	-0.00834423	0.0236903	-0.0307853	0.0272398	-0.0146515	-0.003139	0.0151743	-0.0280028	0.0309757	-0.0239369	0.00890114	0.00889812	-0.0239372	0.0309758	-0.0280025	0.0151831	-0.00313743	-0.014652	0.0272355	-0.0307853	0.0236887	-0.00834843	-0.0101712	0.0257395	-0.0322428	0.0261161	-0.016389	-0.00225633	0.0202764	-0.031256	0.031958	-0.0223155	0.00530954	0.01374	-0.0289667
% mX (1) @ t=29.1
0.0039805	-0.000724761	-0.000770981	0.00217258	-0.00218755	0.000884694	0.00136897	-0.00357751	0.00447239	-0.00376951	-0.00258945	0.00134071	-0.00191637	0.00227075	-0.00244016	0.00218875	-0.00129227	0.0002923	-0.000122718	-0.000641459	0.000735586	-0.00122238	0.000948062	-0.00115093	0.00108535	0.00108522	-0.00115103	0.000947776	-0.00122226	0.000735897	-0.000641231	-0.00012276	0.000291767	-0.00129228	0.00218887	-0.00244001	0.00227059	-0.001916	0.00134021	-0.00258953	-0.00376826	0.00447303	-0.00357744	0.00136887	0.000884676	-0.00218757	0.0021725	-0.000770822	-0.000724835
% mX (1) @ t=29.2
-0.0372921	0.0301074	-0.0136503	-0.00528485	0.0222898	-0.0319805	0.0310157	-0.0195042	0.00133838	0.0156109	-0.0292314	0.0312748	-0.0246615	0.00888234	0.00975959	-0.0249794	0.0316776	-0.0278579	0.014584	0.00280032	-0.0151403	0.0279164	-0.0318464	0.024715	-0.00937711	-0.00937391	0.0247155	-0.031846	0.0279162	-0.0151492	0.00279869	0.0145846	-0.0278534	0.0316777	-0.0249777	0.00976375	0.00888287	-0.0246633	0.031275	-0.0292325	0.0156174	0.00134628	-0.0195026	0.0310159	-0.0319821	0.0222887	-0.00528315	-0.0136532	0.0301089
% mX (1) @ t=29.3
0.0064459	-0.00895377	0.0063709	-0.00134421	-0.00390785	0.00836703	-0.0104182	0.00916468	-0.00546475	-0.00152362	0.0100443	-0.0110935	0.00854385	-0.00483944	-9.12703e-05	0.00463548	-0.00734859	0.00715823	-0.00468652	0.00207862	0.00642019	-0.00743026	0.00819472	-0.00624027	0.0017802	0.00177938	-0.00624031	0.00819463	-0.00743031	0.00642294	0.00207898	-0.0046867	0.00715763	-0.00734856	0.00463482	-9.25824e-05	-0.00483945	0.00854409	-0.0110932	0.0100447	-0.00152651	-0.00546714	0.0091644	-0.0104181	0.00836759	-0.00390754	-0.00134466	0.00637148	-0.00895398
% mX (1) @ t=29.4
0.0304062	-0.0274561	0.0119561	0.00568318	-0.0207228	0.0289171	-0.0274569	0.0167466	-0.00119914	-0.014129	0.0289404	-0.0282939	0.0208908	-0.00673765	-0.0104437	0.0244506	-0.0305537	0.0265834	-0.0134913	-0.000754485	0.0160872	-0.0250317	0.0291265	-0.0226953	0.0086997	0.00869662	-0.0226957	0.029126	-0.0250314	0.016095	-0.000753054	-0.0134918	0.0265789	-0.0305538	0.0244492	-0.0104475	-0.00673821	0.0208925	-0.0282942	0.0289414	-0.0141347	-0.00120657	0.0167449	-0.0274571	0.0289184	-0.0207218	0.00568168	0.0119586	-0.0274575
% mX (1) @ t=29.5
-0.0168439	0.0151111	-0.010753	0.000567471	0.00940281	-0.0161921	0.0179249	-0.014371	0.00610875	0.00738812	-0.0154075	0.0201407	-0.0144787	0.0061379	0.00348688	-0.0121694	0.016738	-0.0156788	0.0111109	-0.00156089	-0.0110823	0.0166195	-0.0160738	0.0121922	-0.00412637	-0.00412452	0.0121925	-0.0160734	0.0166193	-0.0110873	-0.00156164	0.0111111	-0.0156771	0.0167379	-0.0121685	0.00348917	0.00613803	-0.0144795	0.0201404	-0.0154082	0.007392	0.00611299	-0.0143702	0.0179246	-0.0161929	0.00940209	0.000568255	-0.0107542	0.0151117
% mX (1) @ t=29.6
-0.0230398	0.0210881	-0.00978702	-0.00598234	0.0181673	-0.0240677	0.021895	-0.0128118	0.00109071	0.0133972	-0.0238437	0.0242891	-0.0156474	0.00410964	0.00976173	-0.0210149	0.0253704	-0.0209792	0.0110925	-0.000292353	-0.01462	0.0209036	-0.0237542	0.0194767	-0.0077365	-0.00773404	0.019477	-0.0237538	0.0209035	-0.0146269	-0.000293666	0.011093	-0.0209753	0.0253705	-0.0210136	0.00976487	0.0041102	-0.0156491	0.0242895	-0.0238445	0.0134024	0.00109731	-0.0128103	0.0218954	-0.024069	0.0181665	-0.00598103	-0.00978929	0.0210893
% mX (1) @ t=29.7
0.0245114	-0.0194343	0.0126675	0.000210563	-0.0141662	0.0227032	-0.0240298	0.0184126	-0.00495046	-0.0111843	0.0201904	-0.0256768	0.0196477	-0.00647319	-0.00726661	0.0186189	-0.0240428	0.022943	-0.0160723	0.000167041	0.0133496	-0.0244629	0.0239597	-0.0176501	0.00636715	0.00636453	-0.0176504	0.023959	-0.0244626	0.0133568	0.000168271	-0.0160728	0.0229401	-0.0240427	0.0186175	-0.00726982	-0.00647349	0.0196489	-0.0256766	0.0201912	-0.0111899	-0.00495678	0.0184114	-0.0240299	0.0227045	-0.0141653	0.00020928	0.0126696	-0.0194354
% mX (1) @ t=29.8
0.0165287	-0.0129217	0.00674305	0.00524253	-0.014403	0.017709	-0.015312	0.00923004	-0.00026781	-0.0122578	0.0173714	-0.0193111	0.0110882	-0.00169364	-0.00741004	0.0149792	-0.0172609	0.0134454	-0.0080809	-0.00120354	0.0106462	-0.0160853	0.0156335	-0.0132778	0.00575542	0.0057539	-0.013278	0.0156337	-0.0160851	0.0106514	-0.00120252	-0.00808113	0.0134425	-0.017261	0.0149785	-0.00741226	-0.00169409	0.0110895	-0.0193115	0.017372	-0.0122612	-0.000272587	0.00922898	-0.0153123	0.0177097	-0.0144024	0.00524181	0.00674435	-0.0129223
% mX (1) @ t=29.9
-0.0287106	0.0236547	-0.0122665	-0.00152395	0.0175314	-0.0280748	0.0298376	-0.0214431	0.00323043	0.0132946	-0.0260304	0.0292878	-0.0241193	0.00765934	0.00972537	-0.0226348	0.0290805	-0.0285709	0.0176185	0.00105682	-0.0166318	0.0293341	-0.0303564	0.0209994	-0.00745371	-0.00745072	0.0209998	-0.030356	0.0293338	-0.016641	0.00105523	0.0176189	-0.0285671	0.0290805	-0.0226333	0.00972942	0.00765977	-0.024121	0.0292878	-0.0260314	0.013301	0.00323799	-0.0214416	0.0298377	-0.0280761	0.0175303	-0.00152263	-0.0122685	0.0236557
% mX (1) @ t=30
-0.00755373	0.0046322	-0.00237092	-0.00306084	0.0088418	-0.00930419	0.00683589	-0.0041926	-0.00210738	0.0084522	-0.0106968	0.0111904	-0.00651557	-0.00083456	0.00506589	-0.00754167	0.0071428	-0.00567015	0.00415211	0.0017878	-0.00449006	0.00875424	-0.00711374	0.00568629	-0.00315313	-0.00315256	0.00568642	-0.00711382	0.00875414	-0.00449243	0.00178716	0.00415226	-0.0056685	0.00714279	-0.00754138	0.00506674	-0.000834314	-0.00651627	0.0111907	-0.0106971	0.00845401	-0.00210444	-0.00419181	0.00683618	-0.00930466	0.00884155	-0.0030604	-0.0023718	0.0046327
% mX (1) @ t=30.1
0.0284069	-0.0251656	0.0112755	0.00338077	-0.0189793	0.030859	-0.0325491	0.0209997	-0.00203798	-0.0149558	0.03001	-0.0322279	0.0264683	-0.00980445	-0.0102248	0.0243443	-0.0320227	0.0310996	-0.0172163	-0.000385779	0.0192358	-0.0307686	0.0341078	-0.0235978	0.0080082	0.00800511	-0.0235982	0.0341076	-0.0307683	0.0192459	-0.000383934	-0.0172169	0.0310949	-0.0320227	0.0243425	-0.010229	-0.00980486	0.0264698	-0.0322279	0.030011	-0.0149627	-0.00204655	0.0209977	-0.0325493	0.0308606	-0.0189783	0.00337934	0.0112779	-0.0251669
% mX (1) @ t=30.2
-0.00189615	0.00168156	-0.00227164	0.00062569	-0.00123142	0.000147134	0.00088803	-0.00143126	0.00430102	-0.00342876	0.00364737	-0.000587225	-0.000326123	0.00382796	-0.0037212	-0.00014487	0.00307677	-0.00179443	0.00136288	-0.000983409	-0.000737989	0.00109474	-0.00190111	0.00310093	-0.00067361	-0.000673338	0.00310093	-0.00190129	0.00109483	-0.000738891	-0.000983486	0.00136299	-0.00179447	0.00307674	-0.000144572	-0.00372109	0.00382772	-0.000325626	-0.000587557	0.00364742	-0.0034287	0.00430038	-0.00143146	0.000887835	0.000147	-0.00123132	0.000625621	-0.00227157	0.00168156
% mX (1) @ t=30.3
-0.0268367	0.0233057	-0.010645	-0.00507417	0.0186339	-0.0303755	0.0316091	-0.0185734	0.00111385	0.0176138	-0.0305607	0.0332687	-0.0250152	0.0103965	0.00931719	-0.0248001	0.0331375	-0.0300805	0.0166149	1.85261e-05	-0.0195174	0.0299922	-0.0329681	0.0242125	-0.00820158	-0.0081984	0.024213	-0.0329678	0.0299919	-0.019527	1.68579e-05	0.0166154	-0.0300756	0.0331376	-0.0247985	0.00932162	0.010397	-0.025017	0.0332686	-0.0305618	0.0176208	0.00112278	-0.0185714	0.0316094	-0.0303769	0.0186328	-0.00507265	-0.0106474	0.023307
% mX (1) @ t=30.4
0.00964387	-0.00697301	0.0048808	0.00139554	-0.00680177	0.00799445	-0.00712074	0.006723	-0.00363771	-0.00224885	0.00535224	-0.00894985	0.00824183	-0.00610774	0.00189746	0.00735532	-0.0121214	0.0100593	-0.00721722	-0.000147666	0.0052731	-0.0110024	0.0111642	-0.0108044	0.00462699	0.00462576	-0.0108045	0.0111645	-0.0110024	0.00527706	-0.000147118	-0.00721734	0.0100575	-0.0121214	0.00735486	0.00189593	-0.00610764	0.00824212	-0.00894936	0.00535259	-0.00225094	-0.00363973	0.00672267	-0.00712061	0.0079949	-0.0068014	0.00139509	0.00488153	-0.00697338
% mX (1) @ t=30.5
0.0252857	-0.0202955	0.0106448	0.00487264	-0.0178508	0.0276112	-0.0277813	0.0167729	-0.000983891	-0.017628	0.027836	-0.0314214	0.0224689	-0.0092271	-0.00767325	0.0242769	-0.0317859	0.0264815	-0.0155186	-0.00102415	0.0169155	-0.0273961	0.0281522	-0.0224893	0.00854708	0.00854404	-0.0224897	0.0281517	-0.0273958	0.0169237	-0.0010226	-0.0155191	0.0264777	-0.0317858	0.024275	-0.00767706	-0.00922753	0.0224704	-0.0314214	0.0278371	-0.0176345	-0.000991988	0.0167711	-0.0277817	0.0276125	-0.0178499	0.00487139	0.0106469	-0.0202966
% mX (1) @ t=30.6
-0.0162717	0.0135403	-0.00634728	-0.00310545	0.0135572	-0.0154778	0.0134953	-0.0111057	0.00227083	0.00643699	-0.0146837	0.0174603	-0.0167521	0.00844679	0.00207638	-0.0141197	0.0202066	-0.0192873	0.011657	0.00036359	-0.0103314	0.0187394	-0.0206486	0.0169449	-0.00728347	-0.00728121	0.0169452	-0.0206487	0.0187394	-0.0103378	0.000362545	0.0116573	-0.0192851	0.0202065	-0.0141185	0.00207868	0.00844678	-0.0167525	0.0174597	-0.0146844	0.00644119	0.0022751	-0.0111047	0.0134953	-0.0154787	0.0135567	-0.00310474	-0.00634858	0.013541
% mX (1) @ t=30.7
-0.0208198	0.0167377	-0.00953741	-0.00280553	0.0161406	-0.0225589	0.0216901	-0.015024	0.000606846	0.0143427	-0.023281	0.0249853	-0.0185258	0.00706062	0.00537009	-0.0203385	0.0262772	-0.0216376	0.0127315	0.00160145	-0.0126812	0.0219567	-0.0220611	0.0184135	-0.00834883	-0.00834644	0.0184138	-0.0220605	0.0219564	-0.0126872	0.00160026	0.0127318	-0.0216343	0.0262771	-0.020337	0.00537366	0.00706105	-0.0185274	0.0249856	-0.0232818	0.0143475	0.000613495	-0.0150226	0.0216904	-0.0225599	0.0161398	-0.00280451	-0.00953916	0.0167386
% mX (1) @ t=30.8
0.0219004	-0.0195976	0.00814877	0.00494666	-0.0174854	0.0221755	-0.0203455	0.0137212	-0.00215837	-0.00965047	0.0213735	-0.0247193	0.0227817	-0.0109642	-0.00565243	0.018215	-0.0264237	0.027341	-0.0155807	0.000977896	0.0147411	-0.0246211	0.0294904	-0.0224453	0.00826646	0.00826354	-0.0224457	0.02949	-0.0246208	0.0147487	0.000979236	-0.0155811	0.0273377	-0.0264236	0.0182133	-0.00565617	-0.0109644	0.0227829	-0.024719	0.0213743	-0.0096559	-0.00216464	0.0137197	-0.0203457	0.0221766	-0.0174848	0.00494574	0.00815047	-0.0195985
% mX (1) @ t=30.9
0.0136394	-0.0124386	0.00655079	0.001367	-0.0122399	0.0153329	-0.0142598	0.0109965	-8.36398e-05	-0.00964183	0.0172827	-0.0164493	0.0134104	-0.00491307	-0.00482799	0.0145255	-0.0181501	0.0154854	-0.00694501	-0.00194715	0.00876862	-0.0130995	0.0143309	-0.0116971	0.0059563	0.00595461	-0.0116973	0.0143308	-0.0130994	0.00877329	-0.00194632	-0.00694529	0.0154833	-0.01815	0.0145243	-0.00483033	-0.00491339	0.0134115	-0.0164495	0.0172832	-0.009645	-8.81261e-05	0.0109956	-0.0142599	0.0153336	-0.0122392	0.00136607	0.00655223	-0.0124393
% mX (1) @ t=31
-0.0270635	0.0228018	-0.00922835	-0.00754278	0.0190897	-0.0265399	0.0252175	-0.0144724	0.00238566	0.0127572	-0.0250278	0.0309512	-0.0262782	0.0124727	0.00786254	-0.0217652	0.0311876	-0.0312511	0.018523	-0.00126782	-0.01742	0.0292045	-0.0341847	0.0256319	-0.0081726	-0.00816895	0.0256323	-0.0341844	0.0292043	-0.0174297	-0.00126939	0.0185236	-0.0312481	0.0311875	-0.0217631	0.00786703	0.0124731	-0.0262798	0.0309512	-0.0250287	0.0127633	0.00239311	-0.0144706	0.0252179	-0.0265411	0.0190889	-0.00754143	-0.00923055	0.022803
% mX (1) @ t=31.1
-0.00608148	0.00715917	-0.0042781	-0.000350278	0.00576129	-0.00789156	0.00757247	-0.00505001	0.000542549	0.00461982	-0.00870013	0.00784067	-0.0065785	0.00258806	0.00444191	-0.00691908	0.00862705	-0.00807615	0.00161436	0.00150684	-0.00419106	0.00346884	-0.00589027	0.00496541	-0.00213635	-0.00213603	0.0049655	-0.00589051	0.00346876	-0.00419276	0.0015064	0.00161448	-0.00807428	0.00862699	-0.00691861	0.00444286	0.00258826	-0.00657889	0.00784064	-0.00870033	0.00462137	0.000544606	-0.00504975	0.00757243	-0.00789186	0.00576093	-0.000349768	-0.00427895	0.00715963
% mX (1) @ t=31.2
0.0305866	-0.0238871	0.010052	0.00797309	-0.0199922	0.0289282	-0.0275829	0.0153032	-0.00160376	-0.014645	0.0268125	-0.0344391	0.0278664	-0.0120828	-0.00776372	0.0244591	-0.0336575	0.0321083	-0.0216374	0.00173962	0.0178182	-0.0327113	0.0356083	-0.0271143	0.00915886	0.00915534	-0.0271148	0.0356081	-0.032711	0.0178287	0.00174139	-0.021638	0.0321044	-0.0336572	0.0244568	-0.00776836	-0.0120832	0.0278679	-0.0344389	0.0268135	-0.0146514	-0.00161147	0.0153014	-0.0275831	0.0289296	-0.0199913	0.00797167	0.0100546	-0.0238886
% mX (1) @ t=31.3
0.000435446	-0.00106425	0.00179059	-0.000190004	0.00171715	-0.00033084	-0.000461079	-0.000714476	-0.00193765	0.00157208	-0.00213844	0.000911335	-0.00114027	0.000696474	-0.00217728	-0.000566532	0.00119365	-0.00174355	0.00333269	-0.00213273	-0.00158321	0.00530931	-0.00440647	0.00284233	-0.00190888	-0.00190821	0.00284244	-0.00440622	0.00530922	-0.00158416	-0.00213284	0.00333271	-0.00174409	0.00119351	-0.000566132	-0.00217684	0.0006963	-0.00114031	0.000911353	-0.00213861	0.00157239	-0.00193757	-0.000714356	-0.000461143	-0.000330962	0.00171732	-0.000190168	0.00179061	-0.00106417
% mX (1) @ t=31.4
-0.032582	0.0251219	-0.010068	-0.00638532	0.0204871	-0.0281339	0.0267558	-0.0171334	0.00164369	0.0130898	-0.0263155	0.0330708	-0.0272326	0.0110394	0.00624463	-0.0249946	0.0334148	-0.0312528	0.0222783	-0.0028215	-0.0170071	0.0328175	-0.0340543	0.0257069	-0.0103174	-0.0103142	0.0257073	-0.0340543	0.0328173	-0.0170179	-0.00282323	0.0222789	-0.0312486	0.0334147	-0.0249927	0.00624891	0.0110398	-0.0272342	0.0330706	-0.0263164	0.013096	0.00165146	-0.0171317	0.0267561	-0.0281352	0.020486	-0.00638386	-0.0100704	0.0251232
% mX (1) @ t=31.5
0.00658215	-0.0064194	0.00221165	0.00193751	-0.00774127	0.00836225	-0.00725926	0.00542755	0.00108603	-0.00735953	0.0115915	-0.0097852	0.00828742	-0.00515565	-0.00112998	0.00687618	-0.0114844	0.0130684	-0.00857692	0.00293815	0.0071056	-0.0126003	0.0149048	-0.0113665	0.00446631	0.00446492	-0.0113666	0.0149047	-0.0126002	0.00710967	0.00293866	-0.00857719	0.0130672	-0.0114844	0.00687546	-0.00113157	-0.00515568	0.00828807	-0.00978548	0.011592	-0.00736138	0.00108351	0.00542684	-0.00725932	0.00836269	-0.00774105	0.00193728	0.00221211	-0.00641958
% mX (1) @ t=31.6
0.0300831	-0.024531	0.00998482	0.0040364	-0.019309	0.025361	-0.0243653	0.0177103	-0.0025687	-0.0105754	0.0233657	-0.0275027	0.0233352	-0.00984017	-0.00596102	0.0223074	-0.0295996	0.0280178	-0.0189801	0.0039011	0.0155637	-0.0287714	0.0301585	-0.0220731	0.00957841	0.00957535	-0.0220734	0.0301587	-0.0287713	0.0155739	0.00390277	-0.0189806	0.0280143	-0.0295994	0.0223055	-0.00596479	-0.00984051	0.0233365	-0.0275023	0.0233665	-0.0105813	-0.00257579	0.0177089	-0.0243655	0.0253623	-0.019308	0.00403496	0.00998733	-0.0245324
% mX (1) @ t=31.7
-0.0142846	0.0133716	-0.00781879	-0.00322291	0.0113757	-0.016444	0.0159822	-0.00960352	0.000800131	0.0119499	-0.0178465	0.0175075	-0.0135105	0.00763184	0.00454869	-0.0129647	0.0207025	-0.0219228	0.0135925	-0.00236056	-0.0104811	0.0189136	-0.0233987	0.0186869	-0.00572513	-0.00572268	0.0186871	-0.023399	0.0189137	-0.0104887	-0.00236167	0.013593	-0.0219204	0.0207024	-0.0129634	0.00455136	0.00763203	-0.0135115	0.0175077	-0.0178472	0.0119537	0.000804832	-0.00960234	0.0159824	-0.0164449	0.0113753	-0.00322218	-0.00782008	0.0133723
% mX (1) @ t=31.8
-0.0244846	0.0207842	-0.00907306	-0.00430781	0.0162455	-0.0207573	0.020046	-0.015051	0.0044924	0.00839327	-0.018254	0.0208288	-0.0179598	0.00951272	0.00513088	-0.0161237	0.0232414	-0.0233867	0.0148456	-0.00351502	-0.0131445	0.022554	-0.0248673	0.0184998	-0.00706355	-0.0070613	0.0185001	-0.0248672	0.0225537	-0.0131519	-0.00351618	0.014846	-0.0233839	0.0232413	-0.0161221	0.00513392	0.009513	-0.0179606	0.0208283	-0.0182546	0.00839821	0.00449826	-0.0150499	0.020046	-0.0207582	0.0162445	-0.0043066	-0.00907501	0.0207852
% mX (1) @ t=31.9
0.0218358	-0.0190155	0.0111385	0.00428579	-0.015025	0.0233063	-0.0230877	0.013701	-0.00165931	-0.0138115	0.021954	-0.0238743	0.018206	-0.00799004	-0.00574807	0.0184986	-0.0280029	0.0286184	-0.0188918	0.00128312	0.012933	-0.0253672	0.0305186	-0.0248237	0.00818564	0.00818273	-0.024824	0.0305189	-0.025367	0.0129422	0.0012845	-0.0188922	0.0286149	-0.0280028	0.0184969	-0.00575169	-0.00799036	0.0182072	-0.0238744	0.0219548	-0.0138169	-0.00166614	0.0136993	-0.0230879	0.0233072	-0.0150242	0.00428479	0.0111401	-0.0190163
% mX (1) @ t=32
0.0165173	-0.0143083	0.00780627	0.00421837	-0.0108615	0.0149286	-0.0148311	0.0108373	-0.00542014	-0.00609564	0.0119047	-0.0138322	0.0123834	-0.00852371	-0.00189014	0.00854234	-0.0145895	0.0156443	-0.0100151	0.00105129	0.00823563	-0.0144793	0.0168189	-0.0131774	0.00384284	0.00384115	-0.0131776	0.0168187	-0.0144793	0.00824029	0.00105205	-0.0100156	0.0156432	-0.0145894	0.00854116	-0.00189192	-0.00852386	0.0123838	-0.0138318	0.0119051	-0.00609889	-0.00542358	0.0108368	-0.0148312	0.0149294	-0.0108608	0.00421728	0.00780803	-0.0143092
% mX (1) @ t=32.1
-0.026617	0.0226816	-0.0118575	-0.00323753	0.0185445	-0.0286426	0.0287441	-0.0183457	0.00125641	0.0138426	-0.0252786	0.0288062	-0.0228483	0.00882933	0.00499307	-0.0222346	0.0322882	-0.032204	0.0214569	-0.00132656	-0.0153582	0.0299303	-0.0350519	0.0282797	-0.0113217	-0.0113181	0.0282801	-0.035052	0.0299303	-0.0153687	-0.00132818	0.0214576	-0.0322005	0.032288	-0.0222327	0.00499694	0.00882966	-0.0228496	0.0288061	-0.0252795	0.0138487	0.00126363	-0.018344	0.0287444	-0.028644	0.0185436	-0.00323605	-0.0118599	0.0226829
% mX (1) @ t=32.2
-0.00877721	0.00779911	-0.00488301	-0.0023039	0.00493416	-0.0070868	0.0072403	-0.00568625	0.00372524	0.00166476	-0.00438785	0.00557723	-0.00586454	0.00488309	-0.00301741	-0.000732094	0.00421697	-0.00598894	0.00473134	0.00100068	-0.00211847	0.00542723	-0.00704409	0.00568614	-0.00168275	-0.00168197	0.00568634	-0.00704391	0.00542705	-0.0021199	0.00100035	0.00473139	-0.00598878	0.00421683	-0.000731338	-0.00301664	0.00488311	-0.00586458	0.00557684	-0.00438795	0.00166624	0.00372705	-0.00568608	0.0072402	-0.00708704	0.00493373	-0.00230333	-0.00488375	0.00779946
% mX (1) @ t=32.3
0.0302689	-0.0253606	0.01197	0.00203809	-0.0206462	0.031322	-0.0314737	0.0208855	-0.00156979	-0.0130773	0.0264629	-0.0311979	0.0252437	-0.0108983	-0.00428331	0.02194	-0.0322119	0.0319168	-0.0207488	0.00313156	0.0172468	-0.0317188	0.0364035	-0.0290218	0.0125645	0.0125606	-0.0290223	0.0364034	-0.0317185	0.0172574	0.00313326	-0.0207493	0.0319129	-0.0322116	0.0219379	-0.00428763	-0.0108986	0.0252452	-0.0311977	0.0264639	-0.0130835	-0.00157761	0.0208839	-0.0314738	0.0313235	-0.0206449	0.00203655	0.0119725	-0.0253619
% mX (1) @ t=32.4
-0.000152613	-0.000415135	0.000362142	-0.00167324	0.00132956	-0.00188072	0.00127444	0.000286137	-0.000306922	0.00346936	-0.00356856	0.00321375	-0.00152889	-0.000578777	0.00660241	-0.00590131	0.00455956	-0.00227894	0.000924235	-0.00094952	-0.0028236	0.00398085	-0.00300224	0.00179417	0.00072704	0.000727396	0.00179417	-0.00300219	0.00398078	-0.00282486	-0.000949632	0.000924175	-0.0022774	0.00455969	-0.00590151	0.00660318	-0.000578632	-0.00152945	0.00321439	-0.00356879	0.00346934	-0.000306668	0.000286271	0.00127443	-0.00188081	0.00132957	-0.00167338	0.000362194	-0.000415206
% mX (1) @ t=32.5
-0.031215	0.02581	-0.0133349	-0.00138489	0.0191451	-0.0308512	0.0313938	-0.0205052	0.00343235	0.0126459	-0.0250384	0.0305015	-0.0253052	0.013486	0.00419061	-0.0194404	0.0301738	-0.0299369	0.0192454	-0.00416419	-0.0175483	0.0313217	-0.0354665	0.028972	-0.0115575	-0.0115537	0.0289724	-0.0354662	0.0313215	-0.0175585	-0.00416588	0.019246	-0.0299339	0.0301735	-0.0194382	0.00419458	0.0134862	-0.0253063	0.0305008	-0.0250392	0.0126527	0.00344036	-0.0205035	0.0313939	-0.0308527	0.0191439	-0.00138326	-0.0133375	0.0258113
% mX (1) @ t=32.6
0.00950973	-0.00824472	0.00470318	0.00380424	-0.00709351	0.0100333	-0.00944426	0.00603645	-0.00220881	-0.00702019	0.0113244	-0.0117274	0.00957616	-0.00287875	-0.00689432	0.0120107	-0.0125486	0.0103224	-0.0064581	-0.00145147	0.00749969	-0.0133489	0.0137106	-0.00929347	0.00172381	0.00172229	-0.00929361	0.0137102	-0.0133488	0.00750365	-0.00145084	-0.00645832	0.0103201	-0.0125486	0.0120101	-0.00689617	-0.00287903	0.00957697	-0.0117277	0.0113248	-0.00702235	-0.00221139	0.0060357	-0.00944428	0.0100338	-0.00709328	0.00380385	0.00470404	-0.00824512
% mX (1) @ t=32.7
0.0283067	-0.0237569	0.0139725	0.00215414	-0.0161136	0.0276159	-0.0284052	0.0183896	-0.00525253	-0.0119223	0.0223075	-0.0270655	0.0238722	-0.0137378	-0.00409807	0.0168631	-0.0255734	0.0257993	-0.0183599	0.00427137	0.0142912	-0.0282101	0.0318388	-0.0258882	0.00893712	0.00893398	-0.0258886	0.0318387	-0.0282099	0.0143	0.0042727	-0.0183603	0.0257968	-0.0255732	0.0168612	-0.00410169	-0.0137379	0.023873	-0.0270648	0.0223083	-0.0119288	-0.00526013	0.0183881	-0.0284053	0.0276172	-0.0161125	0.0021526	0.0139749	-0.0237581
% mX (1) @ t=32.8
-0.0189121	0.0171381	-0.00847212	-0.00360458	0.0127927	-0.0167286	0.0167118	-0.0128433	0.00285021	0.00909507	-0.0188441	0.0208136	-0.0171128	0.00506848	0.00665393	-0.0176595	0.0199055	-0.0178363	0.0107004	0.00278277	-0.0125084	0.0214245	-0.0233192	0.0155382	-0.00540324	-0.00540092	0.0155384	-0.0233185	0.0214242	-0.0125141	0.00278189	0.0107005	-0.0178333	0.0199055	-0.0176585	0.00665689	0.00506869	-0.0171138	0.0208137	-0.0188448	0.00909926	0.00285529	-0.0128422	0.0167119	-0.0167294	0.0127921	-0.00360365	-0.00847372	0.0171388
% mX (1) @ t=32.9
-0.0212128	0.0192234	-0.0115831	-0.00275926	0.0136012	-0.0220029	0.0226745	-0.0158432	0.00534308	0.0088362	-0.0176494	0.0205728	-0.0202715	0.0117684	0.00135737	-0.013127	0.0187362	-0.0203738	0.0168933	-0.00437135	-0.00827296	0.021235	-0.0254381	0.019366	-0.00667829	-0.00667584	0.0193664	-0.0254383	0.021235	-0.00828057	-0.00437253	0.0168939	-0.0203721	0.0187361	-0.0131253	0.00136	0.0117685	-0.0202719	0.0205717	-0.01765	0.00884191	0.00534915	-0.015842	0.0226746	-0.022004	0.0136002	-0.00275809	-0.0115849	0.0192244
% mX (1) @ t=33
0.0272935	-0.0235027	0.0105039	0.00361556	-0.0180252	0.0229293	-0.0231818	0.0179708	-0.00321709	-0.0105694	0.0239196	-0.0285074	0.0221537	-0.00821985	-0.00596478	0.020222	-0.026458	0.0243324	-0.0134183	-0.00152041	0.0163344	-0.0260854	0.028674	-0.0203865	0.00824342	0.00824031	-0.0203869	0.0286734	-0.0260851	0.0163421	-0.00151905	-0.0134187	0.0243286	-0.0264579	0.0202206	-0.00596813	-0.00822006	0.0221548	-0.0285067	0.0239205	-0.0105759	-0.003224	0.0179693	-0.023182	0.0229304	-0.0180244	0.00361436	0.010506	-0.0235038
% mX (1) @ t=33.1
0.0122349	-0.0124396	0.00687578	0.00146141	-0.0101685	0.0139729	-0.0151093	0.0130598	-0.0046697	-0.00358904	0.01135	-0.013906	0.0142842	-0.00806854	0.00101266	0.00813071	-0.0113269	0.014148	-0.0131924	0.00530057	0.00294752	-0.0127315	0.0175951	-0.01213	0.00516233	0.00516101	-0.0121303	0.0175956	-0.0127316	0.00295308	0.00530133	-0.0131929	0.0141474	-0.0113267	0.00812946	0.00101079	-0.0080686	0.0142845	-0.0139054	0.0113503	-0.00359225	-0.00467365	0.0130592	-0.0151093	0.0139736	-0.0101678	0.00146051	0.00687715	-0.0124403
% mX (1) @ t=33.2
-0.0326445	0.0258947	-0.0116182	-0.00459922	0.0203386	-0.0284306	0.0290986	-0.021398	0.00606375	0.0112113	-0.0266412	0.0340788	-0.0257156	0.01153	0.0060544	-0.0208803	0.0314774	-0.0290208	0.0158204	-0.000367693	-0.0181509	0.0284984	-0.030597	0.024633	-0.00945887	-0.00945554	0.0246334	-0.0305965	0.028498	-0.0181603	-0.000369319	0.0158208	-0.0290164	0.0314773	-0.0208785	0.00605834	0.0115302	-0.0257168	0.034078	-0.0266422	0.0112183	0.00607182	-0.0213963	0.0290986	-0.028432	0.0203375	-0.00459769	-0.0116208	0.0258962
% mX (1) @ t=33.3
-0.00498655	0.00480781	-0.00225205	-2.14695e-05	0.0048419	-0.00471675	0.00577875	-0.00686316	0.00285925	-0.000664904	-0.00337507	0.00636684	-0.00551283	0.00397801	-0.0019631	-0.00136205	0.00425058	-0.00690988	0.00737866	-0.00642509	0.000985267	0.00421646	-0.00770378	0.00553276	-0.00287588	-0.00287556	0.00553279	-0.00770477	0.00421662	0.000982582	-0.00642534	0.00737895	-0.00691104	0.00425035	-0.00136121	-0.00196234	0.00397803	-0.00551301	0.0063664	-0.00337522	-0.000663328	0.00286075	-0.0068632	0.0057787	-0.00471711	0.00484153	-2.10302e-05	-0.00225258	0.00480803
% mX (1) @ t=33.4
0.0351751	-0.0270766	0.012209	0.006265	-0.020804	0.0321679	-0.0325135	0.0221365	-0.00806381	-0.0116467	0.0273254	-0.0346305	0.0277218	-0.0131064	-0.00616899	0.0219164	-0.0337805	0.0315246	-0.0184311	0.000674291	0.0180038	-0.0293611	0.0307906	-0.0262045	0.00952013	0.00951687	-0.0262048	0.0307906	-0.0293608	0.0180135	0.000675831	-0.0184316	0.0315207	-0.0337803	0.0219143	-0.00617332	-0.0131067	0.0277231	-0.0346297	0.0273264	-0.0116543	-0.00807236	0.0221349	-0.0325136	0.0321695	-0.0208028	0.00626324	0.0122118	-0.027078
% mX (1) @ t=33.5
-0.00280641	0.0038049	-0.00144048	-0.00141909	0.00382856	-0.00555209	0.00457081	-0.00153523	-0.00205596	0.00394786	-0.00423699	0.00178138	-0.00290561	-0.000179971	0.00312397	-0.00653708	0.00370927	-0.00160139	-0.00130766	0.00651215	-0.00576107	0.00476489	-0.00353168	0.000198342	0.000112616	0.000113229	0.000198315	-0.00353093	0.00476474	-0.0057612	0.00651214	-0.00130783	-0.00159923	0.00370949	-0.00653737	0.00312444	-0.000179945	-0.0029058	0.00178173	-0.00423711	0.00394853	-0.00205484	-0.00153492	0.00457092	-0.00555235	0.00382841	-0.00141886	-0.00144079	0.00380497
% mX (1) @ t=33.6
-0.0328635	0.0270826	-0.0123208	-0.00547568	0.0192246	-0.0308561	0.0314675	-0.0217885	0.00802154	0.0111461	-0.0266842	0.0317232	-0.0282134	0.0133104	0.00503922	-0.0225768	0.0322104	-0.0314224	0.0200835	-0.000755918	-0.0150202	0.0264857	-0.0294406	0.0241306	-0.00941259	-0.00940974	0.024131	-0.0294407	0.0264855	-0.0150296	-0.000757573	0.0200841	-0.0314193	0.0322101	-0.0225743	0.00504361	0.0133107	-0.0282147	0.0317222	-0.0266851	0.0111535	0.00802975	-0.0217868	0.0314675	-0.0308576	0.0192235	-0.0054741	-0.0123235	0.0270841
% mX (1) @ t=33.7
0.0115332	-0.0113948	0.00569337	0.00203235	-0.0118588	0.0146115	-0.0142194	0.00980427	0.000880182	-0.00722506	0.0108606	-0.0110469	0.00919322	-0.00340522	-0.0053636	0.0130492	-0.0128806	0.0101477	-0.00378757	-0.00406897	0.00977874	-0.0124136	0.0128111	-0.00650104	0.00220159	0.00220033	-0.00650116	0.0128104	-0.0124134	0.00978192	-0.00406833	-0.00378762	0.0101452	-0.0128806	0.0130486	-0.00536532	-0.00340537	0.00919377	-0.0110467	0.0108609	-0.00722775	0.000876804	0.00980335	-0.0142194	0.0146122	-0.0118583	0.00203178	0.00569449	-0.0113954
% mX (1) @ t=33.8
0.0279423	-0.0250328	0.0117851	0.00299203	-0.0170532	0.02555	-0.0267016	0.0199756	-0.00568716	-0.00985071	0.0235805	-0.028126	0.0268758	-0.0141184	-0.0029653	0.0206985	-0.028081	0.0290571	-0.0195633	0.00185573	0.011754	-0.0216725	0.0259781	-0.0190814	0.00810014	0.00809772	-0.0190817	0.0259783	-0.0216723	0.0117623	0.00185704	-0.0195639	0.0290544	-0.0280809	0.0206964	-0.00296934	-0.0141186	0.0268769	-0.0281254	0.0235814	-0.00985721	-0.00569467	0.0199741	-0.0267017	0.0255512	-0.0170521	0.00299053	0.0117875	-0.0250341
% mX (1) @ t=33.9
-0.0212643	0.0180751	-0.0108288	-0.00252299	0.0167701	-0.0224307	0.0221244	-0.0150129	0.00111799	0.0105451	-0.0170868	0.0208954	-0.0157404	0.00735984	0.00681096	-0.0170578	0.0222543	-0.0185445	0.00941912	0.000137796	-0.0123239	0.0187722	-0.0182877	0.0121725	-0.00333222	-0.0033303	0.0121727	-0.0182872	0.0187719	-0.0123297	0.000136881	0.00941932	-0.0185412	0.0222543	-0.0170568	0.00681385	0.00735999	-0.0157415	0.0208953	-0.0170875	0.0105496	0.00112386	-0.0150114	0.0221245	-0.0224318	0.0167692	-0.0025219	-0.0108306	0.0180761
% mX (1) @ t=34
-0.0216266	0.019175	-0.0102423	-0.00121042	0.0137944	-0.0187691	0.0203797	-0.0161526	0.00290846	0.00869509	-0.0178483	0.0233892	-0.021933	0.0138884	0.00163325	-0.015837	0.022563	-0.0228895	0.01496	-0.00291226	-0.00910958	0.0169745	-0.0205685	0.0146894	-0.00571134	-0.00570955	0.0146896	-0.0205687	0.0169745	-0.00911613	-0.00291339	0.0149606	-0.0228878	0.0225628	-0.0158351	0.00163637	0.0138885	-0.0219336	0.0233884	-0.017849	0.00870025	0.00291401	-0.0161517	0.0203797	-0.0187702	0.0137937	-0.00120928	-0.0102441	0.0191759
% mX (1) @ t=34.1
0.0299188	-0.0245568	0.0144801	0.00328942	-0.0191447	0.0294484	-0.0285861	0.0173731	-0.00222826	-0.0142228	0.0243737	-0.0288161	0.0225072	-0.00975711	-0.00681964	0.020102	-0.0289863	0.0248812	-0.014441	0.0021316	0.0133687	-0.0235141	0.0225867	-0.0173044	0.00527309	0.00527058	-0.0173047	0.0225864	-0.0235139	0.0133765	0.00213291	-0.0144415	0.0248778	-0.0289862	0.0201003	-0.00682327	-0.00975732	0.0225084	-0.0288157	0.0243746	-0.0142291	-0.0022355	0.0173715	-0.0285862	0.0294499	-0.0191437	0.00328793	0.0144825	-0.024558
% mX (1) @ t=34.2
0.012021	-0.00971399	0.00727177	0.000481299	-0.00811678	0.0111984	-0.0125461	0.0102389	-0.00270917	-0.00498471	0.00960989	-0.015551	0.0148604	-0.0112163	-4.94687e-06	0.00909173	-0.0158216	0.0143227	-0.00860121	0.00259957	0.00693394	-0.0127886	0.012732	-0.00959596	0.00261572	0.00261488	-0.00959621	0.0127323	-0.0127884	0.00693804	0.00260031	-0.00860151	0.014322	-0.0158213	0.00909031	-7.11695e-06	-0.0112163	0.0148608	-0.0155503	0.00961035	-0.00498781	-0.00271292	0.0102383	-0.012546	0.0111989	-0.00811619	0.000480678	0.00727276	-0.00971447
% mX (1) @ t=34.3
-0.0334091	0.0288049	-0.0150565	-0.00342842	0.0202855	-0.0333445	0.0320451	-0.0190429	0.00334435	0.015294	-0.0301248	0.0333998	-0.0274943	0.010873	0.00571896	-0.0222577	0.0314569	-0.0289822	0.0179675	-0.00133873	-0.0149719	0.0264074	-0.026599	0.019869	-0.00766295	-0.00766043	0.0198693	-0.0265991	0.0264071	-0.0149806	-0.00134015	0.0179679	-0.0289791	0.0314567	-0.0222556	0.00572336	0.0108733	-0.0274957	0.0333994	-0.0301259	0.0153011	0.00335306	-0.019041	0.0320452	-0.0333459	0.0202842	-0.00342681	-0.0150591	0.0288062
% mX (1) @ t=34.4
-0.00094002	0.000777425	-0.00253855	0.000106371	0.00147529	-0.00418191	0.00458175	-0.00323205	0.00282754	-0.000385998	-0.00121804	0.00463843	-0.00722771	0.00611564	-0.00225836	-0.00284034	0.00739163	-0.00531914	0.00302695	-0.00159796	-0.00290735	0.00656412	-0.00429519	0.00333238	-0.000709261	-0.000708967	0.0033325	-0.00429517	0.00656407	-0.00290896	-0.00159842	0.00302728	-0.00531902	0.00739149	-0.00283956	-0.0022576	0.00611564	-0.00722786	0.00463797	-0.00121818	-0.000384644	0.00282862	-0.00323193	0.00458189	-0.0041823	0.00147515	0.000106601	-0.00253891	0.000777601
% mX (1) @ t=34.5
0.033846	-0.0299055	0.0138295	0.0036759	-0.0220239	0.0344624	-0.0334688	0.0211826	-0.00384396	-0.0148118	0.0316187	-0.0349263	0.0285609	-0.0120918	-0.00527257	0.0226192	-0.0305918	0.0306718	-0.0196218	0.000492998	0.0155729	-0.0261505	0.0292299	-0.0212718	0.00915473	0.00915201	-0.0212722	0.0292301	-0.0261504	0.015582	0.000494563	-0.0196225	0.0306689	-0.0305915	0.0226167	-0.00527717	-0.0120922	0.0285626	-0.034926	0.0316198	-0.0148196	-0.00385316	0.0211805	-0.0334692	0.0344642	-0.0220227	0.0036741	0.0138324	-0.0299071
% mX (1) @ t=34.6
-0.0101735	0.00698017	-0.00318756	-0.00209121	0.00559504	-0.00431989	0.00437681	-0.00356947	-0.00193186	0.00603104	-0.00616627	0.00596946	-0.00113735	-0.000393679	0.00377682	-0.00238046	0.00201363	-0.00240399	0.00159826	-0.000606908	-0.0009252	0.00145001	-0.00367575	0.00440932	-0.00079419	-0.000793794	0.00440925	-0.00367614	0.00145025	-0.000926445	-0.000606972	0.00159826	-0.00240381	0.00201358	-0.0023803	0.0037775	-0.000393604	-0.00113784	0.00596988	-0.0061665	0.00603214	-0.00193024	-0.00356895	0.00437691	-0.00432027	0.00559488	-0.0020908	-0.00318837	0.00698068
% mX (1) @ t=34.7
-0.0328486	0.0272142	-0.0123584	-0.00469329	0.0225759	-0.0323298	0.0327429	-0.0229	0.0042629	0.0144947	-0.0295821	0.0345064	-0.026211	0.012335	0.00646116	-0.0211477	0.0289643	-0.0302284	0.0192418	-0.000526884	-0.0152831	0.024215	-0.0282448	0.0214749	-0.00820819	-0.00820544	0.0214753	-0.0282447	0.0242148	-0.0152917	-0.000528323	0.0192423	-0.0302254	0.0289641	-0.0211456	0.00646543	0.0123354	-0.0262126	0.0345061	-0.0295831	0.014502	0.00427161	-0.0228982	0.032743	-0.0323313	0.0225747	-0.00469177	-0.012361	0.0272155
% mX (1) @ t=34.8
0.0197222	-0.0149002	0.00731061	0.00514678	-0.0123747	0.0148286	-0.0147922	0.010158	1.46075e-05	-0.010917	0.0145815	-0.0151161	0.0105074	-0.00335618	-0.00438174	0.00842991	-0.0117286	0.00986411	-0.00659651	0.0029833	0.00383556	-0.0096129	0.0108266	-0.0104795	0.00299717	0.002996	-0.0104796	0.0108269	-0.00961299	0.00383932	0.00298366	-0.00659655	0.00986311	-0.0117285	0.00842915	-0.00438379	-0.00335632	0.0105084	-0.0151164	0.0145821	-0.0109198	1.08388e-05	0.0101571	-0.0147922	0.0148293	-0.0123742	0.00514606	0.00731189	-0.0149008
% mX (1) @ t=34.9
0.0281741	-0.0217448	0.0111119	0.0053193	-0.0197313	0.0266872	-0.0279905	0.0209814	-0.00453075	-0.0130688	0.0244346	-0.0298617	0.022265	-0.0103855	-0.00680447	0.0181162	-0.026212	0.0262738	-0.0161983	0.000811958	0.0138328	-0.0221617	0.0247744	-0.0206468	0.0066831	0.00668049	-0.0206472	0.0247742	-0.0221615	0.0138402	0.000813365	-0.016199	0.026271	-0.0262118	0.0181144	-0.00680775	-0.0103858	0.0222661	-0.0298611	0.0244355	-0.0130757	-0.00453884	0.0209797	-0.0279906	0.0266887	-0.0197303	0.00531793	0.0111144	-0.0217461
% mX (1) @ t=35
-0.0252956	0.0217775	-0.00920455	-0.00684173	0.0181701	-0.024772	0.0234487	-0.0145412	0.00150411	0.0130993	-0.02198	0.0221702	-0.0185611	0.00597707	0.00458718	-0.0152558	0.0201038	-0.0170713	0.0115395	-0.00427119	-0.00631253	0.0165597	-0.0186299	0.0148262	-0.00617434	-0.00617227	0.0148264	-0.0186299	0.0165597	-0.00631838	-0.004272	0.0115399	-0.0170696	0.0201037	-0.0152544	0.00458994	0.00597721	-0.018562	0.0221701	-0.0219808	0.0131045	0.00151053	-0.0145396	0.0234489	-0.0247732	0.0181694	-0.00684059	-0.00920675	0.0217788
% mX (1) @ t=35.1
-0.0211476	0.0170228	-0.00875332	-0.00471773	0.0138083	-0.019033	0.0209647	-0.0165274	0.00433629	0.0106337	-0.0190349	0.0213888	-0.0172558	0.00612555	0.00504803	-0.0140651	0.0204322	-0.0186045	0.0110043	-0.000441936	-0.0113766	0.0193429	-0.0199995	0.0169318	-0.00611711	-0.00611515	0.0169321	-0.0199994	0.0193427	-0.0113826	-0.000443051	0.0110047	-0.0186018	0.0204322	-0.0140639	0.00505068	0.00612589	-0.0172569	0.0213883	-0.0190357	0.0106388	0.00434248	-0.0165263	0.0209649	-0.019034	0.0138075	-0.00471667	-0.00875512	0.0170237
% mX (1) @ t=35.2
0.0306408	-0.0269904	0.0104109	0.00697545	-0.0226563	0.0320669	-0.0297883	0.0177777	-0.00193737	-0.0144363	0.0271756	-0.0279782	0.022258	-0.00858136	-0.00562518	0.020078	-0.0249729	0.0222769	-0.0148926	0.00379368	0.00954399	-0.0219726	0.0261384	-0.0188358	0.00830483	0.00830221	-0.0188361	0.0261383	-0.0219725	0.00955161	0.00379476	-0.014893	0.0222743	-0.0249728	0.0200764	-0.00562899	-0.0085817	0.0222593	-0.0279778	0.0271766	-0.0144431	-0.00194583	0.0177758	-0.0297887	0.0320684	-0.0226553	0.00697389	0.0104136	-0.0269917
% mX (1) @ t=35.3
0.0121862	-0.0120133	0.0051428	0.0021603	-0.00669715	0.0106211	-0.0123731	0.0100691	-0.00338656	-0.0061825	0.0127749	-0.0124185	0.0112986	-0.00268003	-0.00278943	0.0101036	-0.0128349	0.0100212	-0.00542846	-0.000351379	0.0077483	-0.0139491	0.0141064	-0.0104358	0.00545425	0.00545305	-0.0104361	0.0141065	-0.013949	0.00775245	-0.000350523	-0.0054288	0.0100193	-0.0128349	0.0101029	-0.00279069	-0.00268028	0.0112993	-0.0124185	0.0127753	-0.00618534	-0.00338987	0.0100685	-0.0123731	0.0106217	-0.00669675	0.00215977	0.00514378	-0.0120138
% mX (1) @ t=35.4
-0.0364773	0.0297599	-0.0130662	-0.00619463	0.025662	-0.0364325	0.0336757	-0.019888	0.00179323	0.0153342	-0.029139	0.0331345	-0.0243422	0.0117262	0.00746993	-0.022388	0.0276998	-0.0255395	0.0162513	-0.00181649	-0.0134581	0.0256703	-0.0306427	0.0228289	-0.00824821	-0.00824534	0.0228292	-0.0306429	0.0256702	-0.0134673	-0.00181792	0.0162519	-0.0255364	0.0276997	-0.0223862	0.00747376	0.0117265	-0.0243435	0.0331341	-0.0291401	0.0153417	0.00180234	-0.0198859	0.0336761	-0.0364342	0.0256609	-0.00619304	-0.013069	0.0297614
% mX (1) @ t=35.5
-0.00251461	0.00352136	-0.000589265	0.000932533	-0.000735154	-0.000838923	0.00214178	-0.00238846	0.00145355	0.00128555	-0.00471485	0.00359042	-0.00170708	-0.000177836	0.00192307	-0.00492353	0.00401522	-0.00195375	0.000881365	1.70682e-05	-0.00234875	0.00588123	-0.00713442	0.0039763	-0.00277495	-0.00277448	0.00397648	-0.00713421	0.0058811	-0.00234989	1.66987e-05	0.000881534	-0.00195228	0.00401531	-0.00492348	0.00192357	-0.000177589	-0.00170752	0.00359076	-0.00471488	0.00128591	0.00145407	-0.00238849	0.00214173	-0.000838943	-0.00073536	0.000932788	-0.000589596	0.00352155
% mX (1) @ t=35.6
0.0385349	-0.0297786	0.0154174	0.00552549	-0.0259427	0.0364929	-0.0337234	0.0198511	-0.00101207	-0.0163211	0.0288334	-0.0342249	0.0250472	-0.0115396	-0.0085689	0.0220321	-0.0286378	0.0272204	-0.0169999	0.000895945	0.0155231	-0.0274003	0.0320493	-0.0259315	0.00803132	0.00802836	-0.0259319	0.0320493	-0.0274001	0.0155323	0.000897558	-0.0170004	0.0272162	-0.0286377	0.0220303	-0.00857303	-0.01154	0.0250487	-0.0342248	0.0288345	-0.0163282	-0.00102099	0.019849	-0.0337237	0.0364947	-0.0259415	0.00552372	0.0154204	-0.0297802
% mX (1) @ t=35.7
-0.00628296	0.00700327	-0.00333374	-0.00307294	0.00716586	-0.00858242	0.00771398	-0.00479466	0.000434107	0.0035079	-0.00492386	0.00514567	-0.00765019	0.00298828	-0.00234238	-0.000578138	0.00448982	-0.00588873	0.00396749	-0.000187751	-0.00287693	0.00334952	-0.00208347	0.00226419	-0.0018424	-0.00184222	0.00226416	-0.00208363	0.00334957	-0.00287827	-0.000187916	0.0039675	-0.00588821	0.00448967	-0.000577624	-0.00234156	0.00298808	-0.00765014	0.00514521	-0.00492413	0.00350954	0.000436098	-0.00479404	0.00771405	-0.00858289	0.00716577	-0.00307273	-0.00333431	0.0070036
% mX (1) @ t=35.8
-0.0352113	0.0289467	-0.0155033	-0.0052862	0.0240037	-0.0332317	0.0305454	-0.0177077	-0.000157227	0.0164248	-0.0267142	0.0302197	-0.0243984	0.00773778	0.00913902	-0.0217689	0.0287146	-0.0268644	0.0160754	-1.31462e-05	-0.0158841	0.0267442	-0.0299767	0.02476	-0.00880513	-0.00880192	0.0247604	-0.0299765	0.0267439	-0.015893	-1.46677e-05	0.0160759	-0.026861	0.0287146	-0.0217673	0.0091428	0.00773829	-0.0244001	0.0302197	-0.0267152	0.0164312	-0.000149001	-0.017706	0.0305457	-0.0332333	0.0240024	-0.00528439	-0.0155062	0.0289481
% mX (1) @ t=35.9
0.0162564	-0.0163549	0.00650577	0.00437367	-0.0125066	0.0165624	-0.0157867	0.0102052	-0.0012426	-0.00800228	0.0137834	-0.0140617	0.0131721	-0.00659608	0.000734788	0.00779421	-0.0135931	0.0135845	-0.00822125	3.76774e-05	0.00768947	-0.0118986	0.0112536	-0.00756554	0.00462195	0.00462067	-0.00756556	0.0112535	-0.0118987	0.00769368	3.81612e-05	-0.00822139	0.0135833	-0.0135931	0.00779333	0.000732842	-0.00659609	0.0131726	-0.0140613	0.013784	-0.00800609	-0.00124705	0.0102042	-0.0157868	0.0165632	-0.0125059	0.00437278	0.00650724	-0.0163556
% mX (1) @ t=36
0.0283144	-0.0267334	0.013582	0.00465491	-0.020585	0.0283597	-0.0259796	0.0149355	0.000552283	-0.0146629	0.0229319	-0.0239697	0.0205245	-0.00388624	-0.00874928	0.0199021	-0.025962	0.024103	-0.0142859	-0.000283423	0.0146058	-0.0240903	0.0263087	-0.0211981	0.00996754	0.00996473	-0.0211987	0.0263083	-0.0240899	0.0146128	-0.000281944	-0.0142864	0.0240996	-0.0259619	0.0199006	-0.00875253	-0.00388673	0.020526	-0.02397	0.0229328	-0.014668	0.000545734	0.014934	-0.0259797	0.0283611	-0.0205841	0.0046535	0.0135845	-0.0267348
% mX (1) @ t=36.1
-0.0278755	0.0230959	-0.0103478	-0.00455489	0.016992	-0.0238156	0.0231307	-0.0151038	0.00213493	0.0113717	-0.0205951	0.0224102	-0.0157922	0.0097076	0.00300366	-0.0150627	0.021887	-0.0208299	0.0125558	-0.000192722	-0.0119198	0.0195128	-0.0199114	0.0138715	-0.00490538	-0.0049032	0.0138718	-0.0199111	0.0195127	-0.0119255	-0.000193741	0.0125562	-0.0208277	0.0218868	-0.0150611	0.00300659	0.00970774	-0.0157929	0.0224098	-0.0205959	0.0113771	0.00214087	-0.0151023	0.0231308	-0.0238168	0.0169914	-0.00455371	-0.01035	0.0230971
% mX (1) @ t=36.2
-0.0208271	0.0202344	-0.00940471	-0.00452886	0.0160761	-0.0213711	0.0191235	-0.0106031	-0.00110066	0.0116697	-0.0173663	0.0173216	-0.0126559	0.00293535	0.00696957	-0.0155335	0.0202254	-0.0185891	0.010725	0.000812177	-0.0119698	0.0191133	-0.0203899	0.01617	-0.00819465	-0.00819268	0.0161703	-0.0203895	0.0191131	-0.0119756	0.000811102	0.0107254	-0.018586	0.0202255	-0.0155326	0.00697211	0.00293588	-0.0126574	0.0173223	-0.0173669	0.0116731	-0.00109558	-0.010602	0.0191237	-0.0213721	0.0160753	-0.00452772	-0.00940646	0.0202352
% mX (1) @ t=36.3
0.0372589	-0.0275823	0.0129492	0.00505641	-0.0206724	0.0292796	-0.0285379	0.0188655	-0.00316167	-0.0133247	0.0249775	-0.0274469	0.0187901	-0.0108521	-0.00560779	0.0204337	-0.0282062	0.026522	-0.015867	-1.49581e-05	0.0155554	-0.0255027	0.026822	-0.0194121	0.00483279	0.00483021	-0.0194125	0.0268212	-0.0255024	0.0155629	-1.37342e-05	-0.0158675	0.0265186	-0.0282062	0.0204321	-0.00561162	-0.0108525	0.0187916	-0.0274472	0.0249784	-0.0133308	-0.003169	0.0188638	-0.0285381	0.029281	-0.0206714	0.00505491	0.0129517	-0.0275835
% mX (1) @ t=36.4
0.0128517	-0.0096299	0.00413904	0.0040735	-0.010512	0.0129119	-0.0105837	0.00454021	0.00287374	-0.00887995	0.0115892	-0.0105393	0.00379919	-0.00224177	-0.00488015	0.00997696	-0.0122462	0.0106673	-0.00564862	-0.00126351	0.00792954	-0.0121137	0.0125346	-0.00995941	0.00325556	0.00325427	-0.00995963	0.0125348	-0.0121137	0.00793367	-0.0012626	-0.00564899	0.0106651	-0.0122462	0.00997635	-0.0048814	-0.00224209	0.00379998	-0.0105398	0.0115895	-0.00888183	0.00287065	0.00453945	-0.0105839	0.0129125	-0.0105117	0.00407271	0.00414038	-0.00963071
% mX (1) @ t=36.5
-0.0389007	0.0298416	-0.0131205	-0.00589938	0.0230653	-0.0325194	0.0313199	-0.0201588	0.00263195	0.0155339	-0.0281763	0.0297628	-0.0231293	0.00902125	0.00763909	-0.0240322	0.0318323	-0.0290431	0.0168501	0.000725531	-0.0180354	0.0293516	-0.0310105	0.0216765	-0.0063709	-0.00636768	0.0216769	-0.0310103	0.0293515	-0.0180448	0.000723792	0.0168507	-0.0290391	0.0318322	-0.0240303	0.00764318	0.00902164	-0.023131	0.0297628	-0.0281773	0.0155405	0.00263995	-0.020157	0.0313201	-0.0325211	0.0230643	-0.00589759	-0.0131237	0.0298433
% mX (1) @ t=36.6
-0.00472027	0.000148453	0.00135905	-0.00316482	0.00426994	-0.0035089	0.00127085	0.00172843	-0.00423416	0.00526301	-0.00491683	0.00156925	0.00282938	-0.000214536	0.00104401	-0.00292808	0.00337212	-0.00284384	0.00120215	0.000993196	-0.00291714	0.00390738	-0.00414979	0.00288376	0.000981077	0.000981015	0.00288392	-0.00414975	0.00390714	-0.00291805	0.000992901	0.0012022	-0.00284252	0.00337226	-0.00292816	0.00104406	-0.000214358	0.00282907	0.00156971	-0.00491686	0.00526311	-0.00423304	0.00172872	0.00127101	-0.00350887	0.00426983	-0.00316469	0.0013589	0.000148589
% mX (1) @ t=36.7
0.0355919	-0.0304798	0.0119815	0.00747676	-0.024116	0.0330378	-0.0311606	0.0192163	-0.00108925	-0.017323	0.0291712	-0.0308734	0.0259254	-0.00725895	-0.00903537	0.0246557	-0.0329703	0.0301389	-0.0173632	-0.00104375	0.0191184	-0.0310722	0.0324926	-0.0224787	0.00921969	0.00921682	-0.0224792	0.0324923	-0.0310717	0.019128	-0.00104195	-0.0173636	0.0301339	-0.0329703	0.0246542	-0.00903946	-0.00725938	0.025927	-0.0308734	0.0291723	-0.0173297	-0.00109771	0.0192144	-0.0311607	0.0330393	-0.0241148	0.0074751	0.0119844	-0.0304813
% mX (1) @ t=36.8
-0.00545526	0.00655057	-0.00600191	0.00131352	0.00275859	-0.00593431	0.00755203	-0.00710079	0.00453266	-0.000773496	-0.00351672	0.0090359	-0.00763622	0.00427251	0.00257991	-0.00470022	0.00601658	-0.00592964	0.0039566	-0.000725024	-0.0027279	0.00510722	-0.00555094	0.00628565	-0.0031013	-0.00310068	0.0062857	-0.00555111	0.00510713	-0.00272974	-0.000725193	0.00395655	-0.0059289	0.00601662	-0.00469984	0.00258113	0.00427246	-0.00763625	0.00903532	-0.00351698	-0.000771728	0.00453398	-0.00710064	0.00755172	-0.0059346	0.00275821	0.00131379	-0.00600232	0.00655061
% mX (1) @ t=36.9
-0.0309857	0.0279169	-0.0116129	-0.00809569	0.0231582	-0.0309273	0.0288138	-0.017137	-0.000284406	0.0170406	-0.0269912	0.0307386	-0.0245155	0.00728372	0.0105465	-0.0234316	0.0309955	-0.0283788	0.0161271	0.00136215	-0.0183955	0.0293545	-0.0296852	0.0219409	-0.00981881	-0.00981579	0.0219413	-0.0296849	0.0293544	-0.0184049	0.00136037	0.0161278	-0.0283741	0.0309955	-0.0234302	0.0105502	0.00728422	-0.0245172	0.0307388	-0.0269922	0.0170471	-0.000276267	-0.0171351	0.0288142	-0.0309289	0.0231573	-0.0080941	-0.0116156	0.0279184
% mX (1) @ t=37
0.0155962	-0.0122542	0.00949536	-0.000357924	-0.00917991	0.0148328	-0.0159222	0.0121575	-0.00488283	-0.00347709	0.0126782	-0.0180899	0.0134187	-0.00763617	-0.00466531	0.0129093	-0.0154183	0.0142193	-0.00867895	0.000270992	0.00791219	-0.0130863	0.0154328	-0.0144891	0.00427931	0.0042777	-0.0144892	0.0154331	-0.0130864	0.00791742	0.000271767	-0.00867937	0.014217	-0.0154184	0.0129086	-0.00466732	-0.00763625	0.0134192	-0.0180895	0.0126787	-0.00348102	-0.00488645	0.0121568	-0.0159221	0.0148337	-0.0091794	-0.00035866	0.00949663	-0.0122548
% mX (1) @ t=37.1
0.0263603	-0.0218439	0.0104586	0.00779296	-0.0209297	0.0264275	-0.0237965	0.0132572	0.00171068	-0.0148769	0.0234721	-0.0277146	0.0192003	-0.00675718	-0.0108186	0.0207629	-0.0255206	0.0234977	-0.0133454	-0.00154306	0.0161148	-0.0245535	0.0243131	-0.019876	0.00740856	0.0074059	-0.0198765	0.0243126	-0.0245531	0.016122	-0.00154168	-0.0133458	0.0234936	-0.0255206	0.0207614	-0.0108221	-0.00675775	0.0192019	-0.0277148	0.023473	-0.0148823	0.00170333	0.0132555	-0.0237969	0.0264287	-0.0209288	0.00779169	0.0104607	-0.0218451
% mX (1) @ t=37.2
-0.0227552	0.0183237	-0.0107523	-0.000513476	0.0143403	-0.0223796	0.0227503	-0.0162575	0.0052335	0.00812109	-0.0211425	0.0240372	-0.0193433	0.00805141	0.00588412	-0.0196186	0.0234128	-0.0204185	0.0121368	7.17705e-05	-0.0119068	0.0201274	-0.0244642	0.019313	-0.00627778	-0.00627529	0.0193134	-0.0244643	0.0201273	-0.0119142	7.06203e-05	0.0121371	-0.0204147	0.0234129	-0.0196174	0.00588738	0.00805163	-0.0193444	0.0240368	-0.0211434	0.00812675	0.00523959	-0.0162562	0.0227504	-0.0223807	0.0143395	-0.000512505	-0.0107539	0.0183245
% mX (1) @ t=37.3
-0.0196006	0.0143887	-0.00705567	-0.00608164	0.0172232	-0.0203173	0.0166749	-0.0077693	-0.002825	0.0114441	-0.0193904	0.021341	-0.0142622	0.00503808	0.00818806	-0.0171739	0.0189597	-0.0171077	0.00960174	0.00188788	-0.0123238	0.0172255	-0.0183895	0.0158206	-0.00485942	-0.00485748	0.015821	-0.018389	0.0172253	-0.0123286	0.00188687	0.00960219	-0.0171053	0.0189596	-0.0171728	0.00819063	0.00503857	-0.0142634	0.0213414	-0.019391	0.0114479	-0.00281953	-0.0077679	0.0166752	-0.0203183	0.0172226	-0.00608061	-0.00705742	0.0143897
% mX (1) @ t=37.4
0.0257795	-0.0226999	0.0103323	0.00253753	-0.0177807	0.0278553	-0.0274604	0.0187394	-0.0046536	-0.0132888	0.027134	-0.0291396	0.0245393	-0.00872865	-0.00701922	0.0237468	-0.0307342	0.0259501	-0.014488	-0.000526828	0.0148899	-0.0265892	0.0315611	-0.0230001	0.00932824	0.00932514	-0.0230005	0.0315608	-0.026589	0.0148985	-0.000525339	-0.0144885	0.0259463	-0.0307341	0.0237452	-0.00702306	-0.00872897	0.0245407	-0.0291392	0.027135	-0.0132957	-0.00466156	0.0187375	-0.0274605	0.0278567	-0.0177798	0.00253632	0.0103344	-0.0227011
% mX (1) @ t=37.5
0.0109614	-0.00841333	0.00282544	0.00331804	-0.0112794	0.0129619	-0.00869323	0.00242881	0.00269961	-0.00779356	0.0135956	-0.0123397	0.00914494	-0.0013701	-0.00484815	0.0114068	-0.0108872	0.00830174	-0.00448674	-0.00164715	0.00633714	-0.00828938	0.0105973	-0.00786352	0.00284212	0.00284109	-0.00786368	0.0105971	-0.00828921	0.00633949	-0.00164663	-0.00448695	0.00829995	-0.0108872	0.0114063	-0.00484979	-0.00137044	0.00914594	-0.0123403	0.0135959	-0.00779513	0.00269676	0.00242821	-0.00869354	0.0129624	-0.011279	0.0033173	0.00282661	-0.00841395
% mX (1) @ t=37.6
-0.0272008	0.023999	-0.010451	-0.00503659	0.0193074	-0.0303409	0.0305965	-0.0206246	0.00303667	0.0179174	-0.0307337	0.0343916	-0.0271423	0.0102277	0.00917718	-0.0251784	0.0344094	-0.0293818	0.0157884	0.000308562	-0.0166763	0.0310025	-0.0340998	0.0252242	-0.0103983	-0.0103948	0.0252246	-0.0340994	0.0310022	-0.0166853	0.000307005	0.0157889	-0.0293776	0.0344094	-0.0251765	0.00918175	0.010228	-0.0271441	0.0343917	-0.0307349	0.0179243	0.00304523	-0.0206228	0.0305968	-0.0303424	0.0193064	-0.0050351	-0.0104535	0.0240003
% mX (1) @ t=37.7
-0.00269888	0.00340186	0.000155826	-0.001166	0.00377286	-0.0042409	0.00010261	0.00252075	-0.00202557	0.00345271	-0.0038157	0.00159226	-0.0013566	-0.00200042	0.00218714	-0.00355003	0.00270696	0.000905896	-0.00199135	0.00121152	0.000894607	-0.000786153	-0.000846326	-0.000532395	-0.000973682	-0.000973748	-0.00053237	-0.000846448	-0.000786207	0.00089427	0.00121131	-0.00199136	0.000906706	0.00270692	-0.00355	0.00218724	-0.00200017	-0.00135706	0.00159267	-0.00381568	0.00345282	-0.00202495	0.00252092	0.000102744	-0.00424098	0.00377271	-0.00116583	0.000155535	0.00340207
% mX (1) @ t=37.8
0.0289619	-0.023663	0.0115789	0.00637579	-0.0197655	0.0293998	-0.0311073	0.020962	-0.000817616	-0.0193115	0.0310602	-0.0356389	0.0263701	-0.0112093	-0.0100978	0.0251436	-0.034024	0.0304077	-0.0162223	-4.27048e-05	0.0173399	-0.0311684	0.0327181	-0.0260345	0.00942677	0.00942328	-0.026035	0.0327177	-0.0311681	0.0173497	-4.09442e-05	-0.0162228	0.0304032	-0.034024	0.0251416	-0.0101023	-0.0112098	0.0263721	-0.0356392	0.0310614	-0.0193187	-0.00082642	0.0209601	-0.0311075	0.0294013	-0.0197645	0.00637439	0.0115812	-0.0236642
% mX (1) @ t=37.9
-0.00504989	0.00355322	-0.00209413	-0.000306241	0.00416898	-0.00549892	0.00726815	-0.00580502	0.00161648	0.00155744	-0.00661242	0.00769971	-0.00774699	0.00485699	-0.00128428	-0.00411054	0.00601842	-0.00919843	0.00821807	-0.000576414	-0.00695491	0.00868596	-0.00950594	0.00726663	-0.002081	-0.0020798	0.00726683	-0.00950545	0.00868585	-0.00695768	-0.000576812	0.00821823	-0.00919813	0.00601845	-0.00410985	-0.00128308	0.00485693	-0.00774725	0.00769945	-0.00661279	0.00155943	0.00161813	-0.00580472	0.00726806	-0.00549932	0.00416881	-0.000306165	-0.00209437	0.00355328
% mX (1) @ t=38
-0.0279932	0.0222116	-0.0117541	-0.0046387	0.0181831	-0.0261039	0.0293049	-0.020064	0.000179861	0.0173557	-0.0298247	0.0327641	-0.0239972	0.00893609	0.0101817	-0.0249523	0.0309403	-0.0291041	0.0168881	0.000101579	-0.0175262	0.028198	-0.0300917	0.024308	-0.00823072	-0.00822769	0.0243083	-0.0300916	0.0281978	-0.0175353	9.99462e-05	0.0168887	-0.0290997	0.0309402	-0.0249504	0.0101859	0.00893662	-0.0239989	0.0327644	-0.0298256	0.0173621	0.000188277	-0.020062	0.0293052	-0.0261052	0.0181822	-0.00463727	-0.0117564	0.0222129
% mX (1) @ t=38.1
0.0117721	-0.0110965	0.0049228	0.000708317	-0.00954015	0.0145947	-0.0134382	0.00887279	-0.00272069	-0.00674574	0.0154325	-0.0168682	0.0154861	-0.00692428	-0.00101966	0.0108514	-0.0161708	0.0175466	-0.0135863	0.000492584	0.0115084	-0.0174326	0.0195747	-0.013454	0.00566551	0.00566344	-0.0134543	0.0195743	-0.0174325	0.011514	0.000493526	-0.0135867	0.0175449	-0.0161707	0.01085	-0.00102217	-0.00692431	0.0154869	-0.016868	0.0154331	-0.00674918	-0.00272456	0.00887168	-0.0134383	0.0145954	-0.00953981	0.000707867	0.00492382	-0.011097
% mX (1) @ t=38.2
0.0239151	-0.0200157	0.00943548	0.00265548	-0.0157253	0.0229603	-0.0250128	0.0166758	-0.00073065	-0.0142503	0.0259117	-0.0263286	0.0200951	-0.0053183	-0.00917833	0.0225649	-0.0260415	0.0245336	-0.0160546	-0.000586743	0.015628	-0.0224845	0.025134	-0.0189688	0.00729513	0.00729282	-0.0189691	0.0251341	-0.0224843	0.0156357	-0.000585468	-0.0160551	0.02453	-0.0260415	0.0225636	-0.00918172	-0.00531882	0.0200966	-0.0263289	0.0259125	-0.0142561	-0.000738026	0.0166745	-0.0250131	0.0229614	-0.0157244	0.00265415	0.00943743	-0.0200166
% mX (1) @ t=38.3
-0.0193334	0.0173423	-0.00846253	-0.00248678	0.0140374	-0.0222976	0.0189738	-0.0115368	0.00269529	0.0113532	-0.0211583	0.0250343	-0.0203073	0.00906218	0.00493491	-0.0170422	0.0264354	-0.0257915	0.0169068	-0.0013213	-0.0143448	0.0257718	-0.0270046	0.0193865	-0.00774329	-0.00774072	0.0193867	-0.0270046	0.0257716	-0.014353	-0.00132251	0.0169071	-0.0257889	0.0264353	-0.0170407	0.00493839	0.00906234	-0.0203085	0.0250342	-0.0211592	0.0113586	0.0027015	-0.0115355	0.0189741	-0.0222986	0.0140367	-0.00248585	-0.00846401	0.0173429
% mX (1) @ t=38.4
-0.0165815	0.0150999	-0.00670385	-0.00106259	0.0113007	-0.019008	0.0187078	-0.0126277	0.00298345	0.0104174	-0.019152	0.019067	-0.0139664	0.002719	0.00716162	-0.0155404	0.0186408	-0.0171327	0.0121052	0.000776142	-0.0111209	0.0157119	-0.0170605	0.0119365	-0.00552051	-0.00551882	0.0119368	-0.0170605	0.0157118	-0.0111265	0.000775004	0.0121057	-0.0171296	0.0186407	-0.0155394	0.00716387	0.00271947	-0.0139675	0.019067	-0.0191525	0.0104213	0.00298843	-0.0126267	0.0187078	-0.0190089	0.0113	-0.00106163	-0.00670548	0.0151008
% mX (1) @ t=38.5
0.0250885	-0.0207147	0.0113757	0.00462661	-0.0182166	0.0268441	-0.0243504	0.0151926	-0.00203317	-0.0135557	0.0249404	-0.0304766	0.0231702	-0.010821	-0.00721788	0.0216884	-0.0330499	0.0319641	-0.0187501	0.00286347	0.0155797	-0.0306458	0.0314832	-0.0240958	0.00829491	0.00829174	-0.0240962	0.0314833	-0.0306457	0.01559	0.00286522	-0.0187508	0.0319602	-0.0330497	0.0216864	-0.00722195	-0.0108213	0.0231715	-0.0304762	0.0249413	-0.013562	-0.00204037	0.0151908	-0.0243506	0.0268454	-0.0182159	0.00462552	0.0113778	-0.0207158
% mX (1) @ t=38.6
0.00928586	-0.00841574	0.00523818	-0.000149516	-0.00591956	0.0126893	-0.0111866	0.00804456	-0.0039965	-0.00540408	0.0104136	-0.0117226	0.00674871	-0.00116946	-0.00489405	0.00685119	-0.0096569	0.00864256	-0.00482983	-0.00114826	0.00631415	-0.00953041	0.00750795	-0.00501912	0.002097	0.00209628	-0.0050192	0.00750759	-0.00953013	0.00631668	-0.00114782	-0.00482992	0.00864083	-0.00965684	0.00685079	-0.00489516	-0.00116974	0.00674957	-0.011723	0.0104139	-0.00540594	-0.0039993	0.00804424	-0.0111866	0.0126898	-0.00591882	-0.000150306	0.00523918	-0.00841623
% mX (1) @ t=38.7
-0.0282772	0.0232853	-0.0125864	-0.00569153	0.0216223	-0.028598	0.0285964	-0.0186433	0.00174218	0.0131555	-0.0267945	0.0323309	-0.0261646	0.0119047	0.00719722	-0.0253229	0.0357005	-0.0344424	0.0200004	-0.0028294	-0.017197	0.0322747	-0.0348552	0.0264705	-0.00884738	-0.00884402	0.0264708	-0.0348552	0.0322744	-0.017208	-0.00283107	0.0200009	-0.0344377	0.0357004	-0.0253209	0.00720173	0.0119051	-0.0261663	0.032331	-0.0267955	0.0131616	0.00175007	-0.0186415	0.0285967	-0.0285993	0.0216212	-0.00569006	-0.0125888	0.0232866
% mX (1) @ t=38.8
-0.00212299	0.00154808	-0.00376452	0.00183138	0.000440695	-0.00322303	0.00328107	-0.00286548	0.0018702	0.000245837	-0.00206398	0.00281679	0.000940855	-0.00156427	0.00161864	0.00117524	-0.000715867	0.000697435	-0.00328928	0.00150125	-0.00129541	0.00167788	0.0020914	-0.00219528	0.00179536	0.00179525	-0.00219532	0.00209174	0.00167776	-0.00129451	0.00150118	-0.00328923	0.000697295	-0.000715973	0.00117536	0.00161844	-0.0015641	0.000940763	0.00281662	-0.00206393	0.000246479	0.00187062	-0.00286564	0.00328098	-0.00322323	0.000440458	0.00183173	-0.00376484	0.00154824
% mX (1) @ t=38.9
0.0301673	-0.026053	0.0121867	0.00554579	-0.0221115	0.0288195	-0.0300924	0.0197467	-0.00170628	-0.0132626	0.0264578	-0.0306733	0.0270359	-0.0119002	-0.00647423	0.0263793	-0.0349062	0.032543	-0.0202589	0.000874799	0.0183694	-0.0313048	0.0364397	-0.0268509	0.0100189	0.0100153	-0.0268512	0.0364397	-0.0313046	0.01838	0.000876529	-0.0202596	0.0325389	-0.034906	0.026377	-0.00647873	-0.0119006	0.0270374	-0.0306731	0.0264586	-0.0132692	-0.0017139	0.0197451	-0.0300926	0.028821	-0.0221105	0.00554417	0.0121894	-0.0260544
% mX (1) @ t=39
-0.00758615	0.00539991	0.000640911	-0.00403268	0.00516861	-0.00759264	0.00509508	-0.00247319	0.000184907	0.00515625	-0.00577948	0.00670389	-0.00682841	0.00433487	0.00267086	-0.00777125	0.0109543	-0.010559	0.00890508	-0.00174341	-0.0041961	0.00875803	-0.0115987	0.0109306	-0.00497847	-0.00497714	0.0109307	-0.0115992	0.0087583	-0.00420019	-0.0017439	0.00890533	-0.0105579	0.0109542	-0.00777063	0.0026723	0.00433488	-0.00682894	0.00670403	-0.00577981	0.00515748	0.000186115	-0.00247277	0.00509522	-0.00759318	0.00516861	-0.00403252	0.000640283	0.00540025
% mX (1) @ t=39.1
-0.0298213	0.0260672	-0.0114076	-0.00442095	0.0185677	-0.027095	0.0272461	-0.0182659	0.00336207	0.0126967	-0.0234064	0.0279353	-0.025646	0.012674	0.00563076	-0.023435	0.0311649	-0.0280877	0.0186868	0.000620703	-0.0172484	0.0280932	-0.0330753	0.0249996	-0.010079	-0.0100758	0.025	-0.0330749	0.0280927	-0.0172575	0.000619174	0.0186873	-0.028084	0.0311648	-0.0234329	0.00563488	0.0126743	-0.0256472	0.0279348	-0.0234072	0.0127028	0.00336978	-0.0182643	0.0272462	-0.0270962	0.0185665	-0.00441947	-0.01141	0.0260684
% mX (1) @ t=39.2
0.0170712	-0.0119379	0.00428536	0.00454805	-0.0103507	0.0153296	-0.0125847	0.00769734	-0.00141114	-0.0079949	0.0135567	-0.0161736	0.0125564	-0.00627044	-0.00545272	0.0131344	-0.0193344	0.0197679	-0.0121604	0.0023112	0.0094615	-0.0188981	0.0203889	-0.0184889	0.00690677	0.00690468	-0.0184891	0.0203891	-0.0188979	0.00946806	0.0023121	-0.0121606	0.0197659	-0.0193342	0.0131331	-0.0054554	-0.0062706	0.0125573	-0.0161737	0.0135573	-0.00799786	-0.00141493	0.00769642	-0.0125847	0.0153302	-0.0103503	0.00454759	0.00428648	-0.0119384
% mX (1) @ t=39.3
0.0279985	-0.0226227	0.0100417	0.00384429	-0.0145304	0.0239902	-0.0224865	0.0153407	-0.00426526	-0.0108403	0.0187417	-0.0236716	0.0219537	-0.0134559	-0.00393381	0.017557	-0.0249464	0.0230356	-0.0145853	-0.000254553	0.0138081	-0.0231454	0.0255832	-0.0217698	0.00862197	0.00861898	-0.0217701	0.0255828	-0.0231452	0.0138154	-0.000253249	-0.0145859	0.0230325	-0.0249463	0.0175554	-0.00393688	-0.013456	0.0219546	-0.0236708	0.0187424	-0.0108458	-0.0042717	0.0153395	-0.0224867	0.0239914	-0.0145294	0.00384283	0.0100441	-0.022624
% mX (1) @ t=39.4
-0.0244888	0.0190837	-0.00925924	-0.00401371	0.0159524	-0.0206477	0.0196641	-0.0124604	0.00129194	0.00952996	-0.0207901	0.0240396	-0.0189052	0.00804463	0.00484047	-0.0171679	0.0255831	-0.0265562	0.0155516	-0.00292676	-0.0134744	0.0260893	-0.0287724	0.0233299	-0.00855685	-0.00855361	0.0233302	-0.0287723	0.0260892	-0.013483	-0.00292808	0.0155521	-0.0265532	0.0255829	-0.0171664	0.00484382	0.00804485	-0.0189064	0.0240396	-0.0207909	0.00953497	0.00129779	-0.012459	0.0196644	-0.0206488	0.0159518	-0.00401263	-0.00926123	0.0190848
% mX (1) @ t=39.5
-0.0224598	0.0162424	-0.00698579	-0.00340381	0.0114411	-0.0178801	0.0169585	-0.0120138	0.00395725	0.00616732	-0.0133739	0.0173532	-0.0163741	0.0107208	0.00186914	-0.0112225	0.0168742	-0.0168508	0.00861582	-0.000441141	-0.00954355	0.0164889	-0.0169703	0.0162131	-0.00628212	-0.00628024	0.0162133	-0.0169701	0.0164887	-0.00954846	-0.000441961	0.00861608	-0.0168487	0.016874	-0.0112213	0.0018712	0.0107208	-0.0163745	0.0173523	-0.0133744	0.00617121	0.00396174	-0.0120131	0.0169584	-0.0178808	0.0114402	-0.00340278	-0.0069874	0.0162433
% mX (1) @ t=39.6
0.028809	-0.0251635	0.0123518	0.00434219	-0.0203631	0.025395	-0.0258369	0.0168808	-0.00200093	-0.0115199	0.0260262	-0.0301579	0.0239866	-0.00930024	-0.00406792	0.0198502	-0.0295203	0.0294593	-0.0192161	0.00224521	0.016608	-0.0308054	0.0358264	-0.0260223	0.00992296	0.00991928	-0.0260227	0.0358259	-0.0308051	0.0166178	0.00224663	-0.0192165	0.0294554	-0.0295202	0.0198484	-0.0040717	-0.00930049	0.0239877	-0.0301575	0.0260271	-0.011526	-0.00200804	0.0168793	-0.0258371	0.0253961	-0.0203621	0.00434083	0.012354	-0.0251646
% mX (1) @ t=39.7
0.0120917	-0.00872543	0.00319781	0.00223785	-0.0080629	0.00899232	-0.00968704	0.00727049	-0.00312565	0.000563551	0.00578013	-0.00861639	0.00933525	-0.00572119	0.00135315	0.00477882	-0.0086148	0.00913655	-0.00364927	0.000649184	0.00403011	-0.00735963	0.00846381	-0.00772489	0.00346697	0.00346625	-0.00772503	0.00846414	-0.00735961	0.00403261	0.000649705	-0.00364954	0.00913614	-0.00861464	0.00477793	0.00135211	-0.0057212	0.00933535	-0.00861574	0.00578022	0.000561044	-0.00312825	0.00727007	-0.00968702	0.00899285	-0.00806242	0.00223713	0.00319903	-0.0087262
% mX (1) @ t=39.8
-0.0297821	0.027278	-0.0138327	-0.00526235	0.0218227	-0.0297794	0.0292027	-0.0197925	0.00455094	0.012586	-0.0264787	0.0325552	-0.0260124	0.0113911	0.00417057	-0.0205679	0.0311921	-0.030308	0.0216495	-0.00129441	-0.0184284	0.0335116	-0.038887	0.0275668	-0.0101084	-0.0101047	0.0275672	-0.0388868	0.0335113	-0.0184391	-0.0012961	0.0216501	-0.0303045	0.0311918	-0.0205658	0.00417455	0.0113913	-0.0260135	0.0325546	-0.0264796	0.0125932	0.00455926	-0.0197907	0.0292028	-0.0297808	0.0218216	-0.00526073	-0.0138355	0.0272795
% mX (1) @ t=39.9
-0.00149548	0.00211434	9.72327e-05	-0.00149207	0.0027239	0.000229361	0.000785178	-0.0014332	0.00230529	-0.00465461	0.00202419	0.000194831	-0.00118353	0.000665778	-0.00362017	0.00188017	0.000177174	-4.39787e-05	0.000747831	-0.00123359	0.00306948	-0.00323324	0.000733726	-0.00171205	4.78287e-05	4.747e-05	-0.00171205	0.00073342	-0.00323314	0.00306972	-0.00123356	0.000748033	-4.47161e-05	0.000177192	0.00188046	-0.00362009	0.000665832	-0.00118347	0.000194451	0.0020243	-0.00465448	0.00230517	-0.00143338	0.000785217	0.000229315	0.00272373	-0.0014918	9.69585e-05	0.00211447
% mX (1) @ t=40
0.030978	-0.0267355	0.0137866	0.00584957	-0.021227	0.0321502	-0.0304469	0.0216834	-0.00689471	-0.0129517	0.0253199	-0.0312898	0.0253184	-0.0129932	-0.00494309	0.0196903	-0.0297233	0.0305249	-0.0222386	0.00314444	0.0173089	-0.0330163	0.0367695	-0.0278101	0.0094465	0.00944292	-0.0278105	0.0367694	-0.0330161	0.0173196	0.00314615	-0.0222392	0.0305217	-0.029723	0.0196882	-0.00494736	-0.0129934	0.0253197	-0.0312892	0.0253208	-0.0129588	-0.00690297	0.0216817	-0.0304471	0.0321518	-0.0212257	0.00584781	0.0137894	-0.0267369
% mX (1) @ t=40.1
-0.0084212	0.00534782	-0.00249691	0.00037178	0.00480463	-0.00883206	0.0100051	-0.00610186	-0.00111324	0.00653941	-0.00976211	0.00768469	-0.00646194	0.00214815	0.00427046	-0.00812314	0.00844422	-0.00836315	0.00277114	0.0013495	-0.00860043	0.0122202	-0.0111469	0.00991051	-0.00414047	-0.00413909	0.00991056	-0.0111465	0.0122201	-0.00860337	0.00134902	0.00277113	-0.00836115	0.00844425	-0.00812281	0.004272	0.00214826	-0.00646253	0.00768488	-0.00976253	0.00654134	-0.00111075	-0.00610117	0.0100052	-0.00883257	0.00480434	0.000372131	-0.0024975	0.00534809
% mX (1) @ t=40.2
-0.0303354	0.0243682	-0.01258	-0.00395811	0.0193403	-0.0301967	0.029282	-0.0209156	0.00637595	0.0115686	-0.0235662	0.0274782	-0.0243323	0.0134912	0.004655	-0.0184211	0.026792	-0.0300285	0.0211965	-0.00584824	-0.0146722	0.0289834	-0.0308034	0.0249632	-0.00885271	-0.00884948	0.0249636	-0.0308034	0.0289831	-0.0146821	-0.00584975	0.0211972	-0.0300261	0.0267917	-0.0184191	0.00465851	0.0134914	-0.0243333	0.0274775	-0.023567	0.0115752	0.00638355	-0.0209142	0.0292819	-0.0301981	0.0193391	-0.0039566	-0.0125825	0.0243695
% mX (1) @ t=40.3
0.0165276	-0.0135681	0.00595375	0.0012373	-0.0119662	0.0176098	-0.0204114	0.0131826	-0.000559895	-0.00832816	0.0160087	-0.0167077	0.0138686	-0.00471023	-0.0045766	0.014515	-0.018745	0.0162195	-0.00848968	-0.00170913	0.0119107	-0.0183328	0.0203049	-0.0154956	0.00698526	0.00698286	-0.0154959	0.0203045	-0.0183326	0.0119163	-0.0017083	-0.0084898	0.0162166	-0.018745	0.0145142	-0.0045789	-0.00471038	0.0138694	-0.0167078	0.0160093	-0.00833209	-0.000564521	0.0131815	-0.0204114	0.0176107	-0.0119656	0.00123662	0.00595494	-0.0135687
% mX (1) @ t=40.4
0.0258053	-0.0204416	0.00992886	0.00110164	-0.0152298	0.0230085	-0.0247175	0.0172871	-0.00378151	-0.00913904	0.0201737	-0.0219503	0.0209735	-0.0115061	-0.00212783	0.0144995	-0.0217523	0.0255276	-0.0190921	0.00721468	0.0105286	-0.0224371	0.0247933	-0.0203153	0.00866194	0.00865955	-0.0203156	0.0247935	-0.0224371	0.0105367	0.00721594	-0.0190928	0.0255257	-0.021752	0.0144976	-0.00213092	-0.0115062	0.0209742	-0.0219494	0.0201743	-0.0091445	-0.00378801	0.0172858	-0.0247176	0.0230097	-0.0152288	0.00110022	0.00993109	-0.0204428
% mX (1) @ t=40.5
-0.0229325	0.0204243	-0.0102821	-0.0032507	0.015809	-0.0245871	0.0266354	-0.0178996	0.00284979	0.0111244	-0.0208744	0.0254383	-0.0191435	0.00741996	0.00516979	-0.0189068	0.0271781	-0.0231944	0.0145355	0.000989608	-0.0130938	0.0227588	-0.0275759	0.0209582	-0.00818197	-0.008179	0.0209585	-0.0275754	0.0227586	-0.0131011	0.000988405	0.0145359	-0.0231903	0.027178	-0.0189054	0.00517303	0.00742011	-0.0191443	0.0254377	-0.0208751	0.0111301	0.00285636	-0.017898	0.0266355	-0.0245884	0.0158082	-0.00324943	-0.0102842	0.0204254
% mX (1) @ t=40.6
-0.0180113	0.0152099	-0.00744072	0.000357751	0.00939085	-0.0151046	0.0182494	-0.0121242	0.00125528	0.00672408	-0.0136553	0.0160576	-0.0152525	0.00899741	-0.00137243	-0.00859308	0.015684	-0.0171852	0.0149833	-0.00553292	-0.00581334	0.0144535	-0.0179798	0.0138926	-0.00658796	-0.00658652	0.0138928	-0.0179806	0.0144536	-0.00581961	-0.00553372	0.0149838	-0.0171851	0.0156838	-0.00859155	-0.00137013	0.00899758	-0.0152532	0.0160572	-0.0136558	0.00672794	0.00126009	-0.0121236	0.0182495	-0.0151053	0.00939003	0.00035876	-0.00744211	0.0152106
% mX (1) @ t=40.7
0.0288117	-0.0256055	0.0145076	0.00409674	-0.0181153	0.0297176	-0.0296732	0.0204244	-0.00465055	-0.0136487	0.0251987	-0.0313052	0.0236023	-0.0109356	-0.00569289	0.021698	-0.03177	0.0287629	-0.0170652	0.000135813	0.0142179	-0.0262335	0.0313083	-0.0246888	0.00805277	0.00804962	-0.0246891	0.0313083	-0.0262334	0.0142272	0.000137161	-0.0170656	0.0287593	-0.0317699	0.0216962	-0.00569693	-0.0109359	0.0236037	-0.0313046	0.0251996	-0.0136557	-0.00465879	0.0204227	-0.0296733	0.0297189	-0.0181141	0.0040951	0.01451	-0.0256067
% mX (1) @ t=40.8
0.00762323	-0.00744052	0.004646	-8.94059e-05	-0.00259773	0.00756342	-0.0099063	0.0065887	-0.000597541	-0.00383036	0.00550746	-0.00930011	0.0076592	-0.00613548	0.0039912	0.00150042	-0.00781969	0.0086762	-0.00961079	0.00407443	0.000352156	-0.00582262	0.0100336	-0.0081399	0.00298263	0.00298205	-0.00814012	0.0100345	-0.00582276	0.000355299	0.00407497	-0.00961126	0.0086769	-0.00781941	0.00149909	0.00399009	-0.00613551	0.00765929	-0.00929987	0.00550764	-0.00383195	-0.000599557	0.00658833	-0.0099063	0.00756385	-0.00259745	-8.98245e-05	0.00464664	-0.00744096
% mX (1) @ t=40.9
-0.032913	0.0285219	-0.0163529	-0.00313759	0.0205809	-0.0318912	0.0311536	-0.0220958	0.00612806	0.0139917	-0.0293248	0.0340732	-0.0281349	0.0138878	0.00569983	-0.0226827	0.032343	-0.0321865	0.0180655	-0.00229434	-0.0148467	0.0279961	-0.0322506	0.0261523	-0.00888642	-0.00888328	0.0261527	-0.0322511	0.027996	-0.0148567	-0.00229607	0.0180661	-0.0321832	0.0323427	-0.0226803	0.00570422	0.013888	-0.0281361	0.0340726	-0.0293258	0.013999	0.00613636	-0.022094	0.0311536	-0.0318928	0.0205798	-0.00313595	-0.0163556	0.0285234
% mX (1) @ t=41
0.00423272	-0.00256014	-0.000310106	0.000288035	-0.00329446	0.000857824	-0.000238501	5.3581e-06	6.86002e-05	-0.000138846	0.00263281	-0.00129555	0.00129555	0.00238798	-0.00526271	0.00494382	-0.00134933	-0.00139109	0.00243188	-0.00357379	0.00461848	-0.00266108	-0.000823257	0.00219956	0.000445351	0.000445092	0.0021996	-0.000823474	-0.00266104	0.00461835	-0.00357363	0.00243205	-0.00139252	-0.00134941	0.00494414	-0.00526283	0.00238799	0.00129553	-0.0012956	0.00263286	-0.000139093	6.85496e-05	5.08448e-06	-0.000238483	0.00085799	-0.00329464	0.000288094	-0.00030991	-0.00256028
% mX (1) @ t=41.1
0.0327128	-0.0277598	0.0147706	0.00216847	-0.0219787	0.0306149	-0.0304604	0.0218206	-0.00622238	-0.0128476	0.0300467	-0.0332247	0.0298365	-0.0150185	-0.00498814	0.0220967	-0.0312334	0.0321016	-0.0196386	0.00411287	0.0141746	-0.0271231	0.0306814	-0.0247286	0.0102849	0.0102821	-0.024729	0.0306815	-0.0271229	0.0141844	0.0041143	-0.0196391	0.0320985	-0.0312331	0.0220944	-0.00499277	-0.0150188	0.0298381	-0.0332243	0.0300477	-0.0128549	-0.00623083	0.021819	-0.0304604	0.0306163	-0.0219774	0.00216672	0.0147732	-0.0277611
% mX (1) @ t=41.2
-0.0147274	0.0117475	-0.00454402	-0.00260248	0.0074902	-0.0100321	0.0100516	-0.00630639	0.000320341	0.00529053	-0.0094372	0.0130205	-0.0094518	0.00227223	0.00515869	-0.0101614	0.0109356	-0.00692733	0.00530503	0.00264135	-0.00810405	0.00981717	-0.00803917	0.0045878	-0.00208704	-0.00208637	0.00458785	-0.0080387	0.00981698	-0.00810684	0.00264103	0.00530494	-0.0069248	0.0109358	-0.0101612	0.00516044	0.00227237	-0.00945252	0.0130207	-0.00943751	0.00529266	0.000322868	-0.00630578	0.0100516	-0.0100325	0.00748973	-0.00260197	-0.00454485	0.0117479
% mX (1) @ t=41.3
-0.028836	0.0240701	-0.0118674	-0.00283125	0.0201414	-0.0274506	0.0276789	-0.0200092	0.00600008	0.0109446	-0.0261181	0.031124	-0.027643	0.013676	0.00497495	-0.0207524	0.0288208	-0.0275734	0.0200999	-0.00421155	-0.0126035	0.0243228	-0.0270619	0.0211452	-0.00964729	-0.00964433	0.0211456	-0.0270621	0.0243228	-0.0126122	-0.00421299	0.0201007	-0.0275715	0.0288205	-0.0207501	0.00497897	0.0136763	-0.0276441	0.0311231	-0.026119	0.0109516	0.00600793	-0.0200077	0.027679	-0.0274521	0.0201404	-0.00282964	-0.01187	0.0240716
% mX (1) @ t=41.4
0.0227004	-0.0187522	0.00832578	0.00533273	-0.0117919	0.0188339	-0.0186973	0.0118925	-0.000950509	-0.00984716	0.0165293	-0.0227742	0.0166767	-0.00600099	-0.00618547	0.0159783	-0.01964	0.0163408	-0.0102967	-0.000860155	0.0104999	-0.0155824	0.0152508	-0.0103562	0.00228739	0.00228551	-0.0103563	0.0152506	-0.0155825	0.0105052	-0.000859375	-0.0102969	0.0163384	-0.0196399	0.0159771	-0.00618825	-0.00600118	0.0166776	-0.0227741	0.0165299	-0.00985145	-0.000955415	0.0118913	-0.0186973	0.0188348	-0.0117912	0.00533163	0.00832773	-0.0187533
% mX (1) @ t=41.5
0.0230454	-0.0190412	0.00910437	0.00437448	-0.0149375	0.0227988	-0.0231944	0.0171767	-0.00584877	-0.00797084	0.0187394	-0.0269277	0.0225369	-0.011431	-0.00344534	0.0165557	-0.0234138	0.0216901	-0.0178465	0.00349773	0.0107805	-0.0204357	0.0226916	-0.0178677	0.00690343	0.00690149	-0.0178681	0.0226915	-0.0204354	0.0107871	0.00349885	-0.017847	0.0216883	-0.0234136	0.0165539	-0.00344869	-0.0114313	0.0225377	-0.0269268	0.0187402	-0.00797664	-0.00585534	0.0171754	-0.0231945	0.0227999	-0.0149366	0.00437339	0.00910612	-0.0190421
% mX (1) @ t=41.6
-0.0292115	0.0243043	-0.0106125	-0.00608137	0.0176739	-0.0263518	0.0266417	-0.0173688	0.00248366	0.0123549	-0.0238842	0.0283859	-0.0227619	0.00916053	0.00653995	-0.0199547	0.0264228	-0.0256268	0.0135808	-0.000928229	-0.0124728	0.0207581	-0.0218899	0.015422	-0.00406947	-0.00406739	0.0154223	-0.0218894	0.0207577	-0.0124793	-0.000929242	0.013581	-0.025624	0.0264227	-0.019953	0.00654372	0.00916077	-0.022763	0.0283854	-0.0238851	0.0123609	0.00249075	-0.0173673	0.0266417	-0.026353	0.0176729	-0.00608012	-0.0106147	0.0243054
% mX (1) @ t=41.7
-0.0150334	0.0125495	-0.00546712	-0.00443061	0.0083838	-0.0147709	0.0159512	-0.0122134	0.00479814	0.00369048	-0.0110633	0.0193391	-0.0167512	0.00855218	0.00171901	-0.0108963	0.0149745	-0.0150103	0.0111633	-0.00234287	-0.00840807	0.0150389	-0.0165897	0.0127981	-0.00328089	-0.00327942	0.0127984	-0.0165898	0.0150389	-0.00841343	-0.00234385	0.0111639	-0.0150091	0.0149744	-0.010895	0.00172113	0.00855236	-0.0167518	0.0193386	-0.0110637	0.00369459	0.00480267	-0.0122126	0.0159513	-0.0147717	0.00838332	-0.0044298	-0.0054685	0.0125503
% mX (1) @ t=41.8
0.0334493	-0.0275158	0.011801	0.00536729	-0.0231799	0.0314015	-0.0318941	0.0214938	-0.00450127	-0.0134395	0.0290217	-0.0314622	0.027422	-0.0124567	-0.00614656	0.0218393	-0.0309606	0.0302868	-0.0156453	0.00063235	0.0142043	-0.0246831	0.0264253	-0.018584	0.00709127	0.00708865	-0.0185842	0.0264251	-0.024683	0.0142127	0.000633737	-0.0156459	0.0302837	-0.0309604	0.0218372	-0.0061508	-0.0124569	0.0274235	-0.0314618	0.0290227	-0.0134469	-0.00451008	0.0214918	-0.0318943	0.0314032	-0.0231789	0.00536574	0.0118037	-0.0275172
% mX (1) @ t=41.9
0.00583123	-0.00489678	0.000953389	0.00177169	-0.00229189	0.00394394	-0.0064011	0.00545492	-0.00277733	0.000330042	0.00490905	-0.00855657	0.00938457	-0.00441611	-0.000688111	0.00446182	-0.00612278	0.00799173	-0.00373115	0.00114561	0.00471559	-0.00870044	0.00942683	-0.00584957	0.00103301	0.00103244	-0.0058498	0.00942695	-0.00870024	0.00471826	0.00114619	-0.00373132	0.0079908	-0.00612271	0.00446122	-0.000688995	-0.0044162	0.00938465	-0.00855588	0.00490931	0.000328151	-0.00277893	0.00545489	-0.00640107	0.00394413	-0.00229155	0.00177137	0.000953982	-0.00489713
% mX (1) @ t=42
-0.0342677	0.0278432	-0.0129673	-0.00506952	0.0252224	-0.0339546	0.0332558	-0.023093	0.00527689	0.0156594	-0.0311386	0.0336663	-0.0283509	0.014197	0.00542167	-0.0223696	0.0330496	-0.0301668	0.0173626	0.000806193	-0.0158082	0.0269291	-0.0283266	0.020611	-0.0089746	-0.00897184	0.0206113	-0.0283268	0.0269288	-0.0158174	0.000804648	0.017363	-0.0301629	0.0330494	-0.0223674	0.00542618	0.0141972	-0.0283522	0.0336655	-0.0311398	0.0156674	0.00528617	-0.0230911	0.0332561	-0.0339562	0.0252212	-0.00506781	-0.0129701	0.0278448
% mX (1) @ t=42.1
0.00256821	-0.00295241	0.00284158	0.00184513	-0.00374238	0.00692389	-0.00452118	0.0015277	0.0020276	-0.00476797	0.00280361	-0.00288426	-0.000693443	0.000725592	-0.000413301	0.00173385	-0.000904693	-0.000244404	-0.00151658	0.000510102	7.93991e-05	0.00139119	-0.00122539	-0.00112882	-0.000101438	-0.000101653	-0.00112865	-0.00122508	0.00139103	7.98682e-05	0.000509908	-0.00151643	-0.00024458	-0.000904703	0.00173368	-0.000413883	0.000725645	-0.000693282	-0.00288446	0.00280374	-0.00476855	0.00202652	0.00152723	-0.00452135	0.00692411	-0.00374227	0.00184493	0.00284187	-0.00295254
% mX (1) @ t=42.2
0.032688	-0.0271194	0.0143407	0.00534804	-0.0232673	0.0336804	-0.0314013	0.0220564	-0.0050064	-0.0161895	0.0291502	-0.0339962	0.0268115	-0.0143596	-0.00416573	0.022716	-0.0330826	0.0289906	-0.0179662	-0.00146214	0.0170834	-0.0267375	0.0281712	-0.022596	0.00892223	0.00891957	-0.0225964	0.0281711	-0.0267372	0.0170921	-0.0014605	-0.0179668	0.0289868	-0.0330824	0.022714	-0.00416977	-0.0143599	0.0268127	-0.0339955	0.0291512	-0.0161974	-0.00501553	0.0220545	-0.0314014	0.033682	-0.0232662	0.00534643	0.0143433	-0.0271208
% mX (1) @ t=42.3
-0.0117283	0.0112925	-0.00540572	-0.00418129	0.0108538	-0.0158904	0.01495	-0.00724935	-0.00222601	0.00820679	-0.0118918	0.0128828	-0.0094717	0.00332602	0.00190542	-0.00727934	0.00834714	-0.00914686	0.00567186	-0.00202346	-0.00438247	0.00686736	-0.00862495	0.00787194	-0.0020995	-0.00209874	0.00787193	-0.00862528	0.00686743	-0.00438568	-0.0020238	0.00567192	-0.00914593	0.0083471	-0.00727877	0.00190681	0.00332599	-0.00947208	0.0128825	-0.0118923	0.00820991	-0.0022221	-0.00724818	0.01495	-0.0158911	0.0108533	-0.00418077	-0.00540677	0.011293
% mX (1) @ t=42.4
-0.0284389	0.0253746	-0.0145767	-0.00390668	0.0186003	-0.0296772	0.0286808	-0.0197732	0.00402129	0.0136485	-0.0249228	0.0300828	-0.0232069	0.0114849	0.00410096	-0.0216918	0.0292405	-0.0265515	0.0157088	0.00102703	-0.0171149	0.0240891	-0.0254572	0.0212772	-0.00720778	-0.00720502	0.0212776	-0.0254569	0.0240889	-0.0171225	0.00102563	0.0157095	-0.0265479	0.0292404	-0.0216899	0.00410475	0.0114853	-0.0232081	0.0300826	-0.0249238	0.013655	0.00402906	-0.0197716	0.0286811	-0.0296787	0.0185993	-0.00390507	-0.0145792	0.0253759
% mX (1) @ t=42.5
0.0222755	-0.0192333	0.00833443	0.00380815	-0.0168093	0.0233168	-0.0241949	0.0130817	0.00110429	-0.0110841	0.0201549	-0.0211068	0.0178118	-0.00634189	-0.00492399	0.0117619	-0.015755	0.0167964	-0.0101105	0.0025438	0.00731361	-0.0152786	0.0176014	-0.0124456	0.00488089	0.00487913	-0.0124457	0.0176017	-0.0152787	0.00731896	0.00254446	-0.0101108	0.0167945	-0.015755	0.0117608	-0.00492646	-0.00634196	0.0178126	-0.0211065	0.0201557	-0.011089	0.00109831	0.0130802	-0.0241952	0.0233181	-0.0168086	0.00380705	0.00833638	-0.0192343
% mX (1) @ t=42.6
0.022101	-0.021008	0.0117908	0.00182896	-0.0142272	0.0222332	-0.0236547	0.0149687	-0.00192555	-0.0092381	0.0190434	-0.0218133	0.0182816	-0.00776307	-0.00486418	0.0180932	-0.0235284	0.0223997	-0.0113411	-0.00123802	0.014571	-0.0199941	0.0214683	-0.0171377	0.0060799	0.00607768	-0.0171381	0.0214676	-0.0199937	0.0145772	-0.00123675	-0.0113415	0.0223968	-0.0235282	0.0180917	-0.00486722	-0.00776349	0.0182829	-0.0218133	0.0190441	-0.00924299	-0.00193161	0.0149675	-0.0236548	0.0222342	-0.0142263	0.0018278	0.0117925	-0.0210089
% mX (1) @ t=42.7
-0.0325937	0.0257651	-0.011665	-0.00405593	0.02107	-0.0297967	0.0294277	-0.0175688	0.00100438	0.0140441	-0.0247133	0.0269388	-0.0219449	0.00834865	0.00749639	-0.0162096	0.02267	-0.021532	0.014093	-0.00194212	-0.00964497	0.0221003	-0.0245999	0.0170205	-0.00709838	-0.00709592	0.0170207	-0.0245996	0.0221001	-0.00965229	-0.00194317	0.0140932	-0.0215297	0.0226698	-0.0162081	0.0074998	0.00834893	-0.0219463	0.0269386	-0.0247143	0.0140506	0.00101229	-0.017567	0.0294279	-0.0297981	0.021069	-0.00405463	-0.0116673	0.0257663
% mX (1) @ t=42.8
-0.013505	0.0124127	-0.00708106	0.000607195	0.0087594	-0.0135754	0.0162114	-0.00930459	0.000289128	0.0056867	-0.0124994	0.0136073	-0.0126227	0.0043125	0.00581749	-0.0121533	0.0168204	-0.0159969	0.00753045	0.00209491	-0.0100502	0.0156805	-0.0161141	0.0108493	-0.00476986	-0.00476836	0.0108495	-0.0161138	0.0156803	-0.0100542	0.00209393	0.00753096	-0.0159945	0.0168204	-0.0121524	0.0058194	0.00431281	-0.0126235	0.0136073	-0.0124997	0.00568915	0.000292382	-0.00930392	0.0162114	-0.0135762	0.00875877	0.00060806	-0.0070824	0.0124135
% mX (1) @ t=42.9
0.0374917	-0.0294133	0.0143519	0.00513382	-0.0228813	0.034255	-0.0315603	0.0208696	-0.00316704	-0.016853	0.0279297	-0.0318274	0.0234802	-0.00877135	-0.00862211	0.0210655	-0.0275572	0.0250839	-0.0173016	0.00195997	0.0133857	-0.0271768	0.0298337	-0.0219641	0.00784021	0.00783716	-0.0219644	0.0298335	-0.0271766	0.0133939	0.00196129	-0.0173022	0.0250809	-0.027557	0.0210636	-0.00862604	-0.00877173	0.0234817	-0.0318272	0.0279307	-0.0168599	-0.00317537	0.0208676	-0.0315604	0.0342566	-0.0228803	0.00513216	0.0143548	-0.029415
% mX (1) @ t=43
0.00492453	-0.00268531	0.00214377	-0.00164932	-0.00206609	0.00543249	-0.00613633	0.00299004	0.000719716	-0.0030066	0.00385684	-0.00541014	0.00536153	-0.00132523	-0.00474146	0.00575134	-0.00840251	0.00678368	-0.00306065	-0.00253434	0.00438793	-0.00874672	0.00791094	-0.00387153	0.00189475	0.00189431	-0.00387175	0.0079107	-0.00874649	0.00439041	-0.00253371	-0.00306081	0.00678193	-0.00840266	0.0057513	-0.00474216	-0.00132547	0.00536214	-0.00541051	0.00385704	-0.00300733	0.000718553	0.00299012	-0.0061363	0.00543276	-0.00206569	-0.00164969	0.0021441	-0.00268542
% mX (1) @ t=43.1
-0.037974	0.0316502	-0.0150906	-0.00666587	0.0240604	-0.0352023	0.0320926	-0.0216641	0.00339911	0.017701	-0.0301718	0.0335154	-0.0237094	0.00823125	0.00856846	-0.0246872	0.0294822	-0.0268123	0.0176856	-0.00244167	-0.0164675	0.0284576	-0.0319611	0.0251277	-0.00817205	-0.00816898	0.0251281	-0.0319609	0.0284573	-0.016477	-0.00244315	0.0176861	-0.0268086	0.0294823	-0.0246857	0.00857259	0.00823173	-0.0237112	0.0335158	-0.0301729	0.017708	0.00340768	-0.0216624	0.0320928	-0.035204	0.0240591	-0.00666399	-0.0150936	0.0316517
% mX (1) @ t=43.2
0.00588347	-0.0064395	0.00217588	0.0024297	-0.00538168	0.003499	-0.00478292	0.00289008	-0.000725008	-0.000497328	0.00461457	-0.00329648	0.00315696	-0.00226312	0.001309	0.000179131	-0.00167251	0.00268746	-0.00171826	0.00129929	-0.000110054	0.000189772	0.00140262	-0.00258198	0.00197925	0.00197896	-0.00258185	0.00140252	0.000189777	-0.000109832	0.00129897	-0.00171811	0.00268828	-0.00167246	0.00017894	0.00130843	-0.00226293	0.00315706	-0.00329652	0.00461484	-0.000498314	-0.000725969	0.00288995	-0.00478295	0.00349925	-0.00538145	0.00242942	0.00217636	-0.00643965
% mX (1) @ t=43.3
0.0351758	-0.0313238	0.0144154	0.00679095	-0.0240237	0.031864	-0.0310692	0.0203725	-0.00272191	-0.0161252	0.0306438	-0.0311582	0.0217806	-0.00675197	-0.00870806	0.0241594	-0.0288467	0.0265301	-0.0166402	0.00214978	0.0170422	-0.0275276	0.0313388	-0.025151	0.00915643	0.00915322	-0.0251514	0.0313389	-0.0275275	0.017052	0.0021516	-0.0166409	0.0265255	-0.0288467	0.0241577	-0.00871187	-0.00675256	0.0217823	-0.0311583	0.0306448	-0.0161321	-0.00273015	0.0203706	-0.0310694	0.0318657	-0.0240227	0.00678928	0.0144183	-0.0313255
% mX (1) @ t=43.4
-0.0180404	0.0142926	-0.00662557	-0.0029174	0.0110715	-0.0135564	0.0140891	-0.00861304	0.00121381	0.00519367	-0.0107652	0.0118897	-0.0102258	0.00522838	0.00204597	-0.00539651	0.0111491	-0.0113357	0.00681961	0.00021439	-0.00341893	0.00870298	-0.0103684	0.0086038	-0.00465406	-0.00465268	0.00860384	-0.0103686	0.00870308	-0.00342245	0.000213879	0.00681987	-0.0113346	0.0111491	-0.00539564	0.00204759	0.00522835	-0.0102262	0.0118894	-0.0107657	0.00519655	0.00121664	-0.00861235	0.014089	-0.0135573	0.0110711	-0.0029168	-0.00662694	0.0142933
% mX (1) @ t=43.5
-0.0305899	0.0267965	-0.0123158	-0.00638775	0.0219436	-0.0266737	0.0272845	-0.0172096	0.00168402	0.0141308	-0.0278378	0.0271674	-0.0187944	0.00511677	0.0101316	-0.0211561	0.0269985	-0.0241239	0.0145505	-0.000139447	-0.0148039	0.025552	-0.0287213	0.0230865	-0.0100388	-0.0100362	0.0230869	-0.0287213	0.0255517	-0.0148123	-0.000140889	0.014551	-0.0241199	0.0269986	-0.021155	0.0101348	0.00511729	-0.0187961	0.0271678	-0.0278387	0.0141367	0.00169188	-0.0172079	0.0272847	-0.026675	0.0219425	-0.0063862	-0.0123182	0.0267978
% mX (1) @ t=43.6
0.0277543	-0.0211296	0.0105852	0.003118	-0.0150107	0.023256	-0.0210845	0.0136684	-0.00222167	-0.00952065	0.0153723	-0.0199058	0.0163068	-0.00692482	-0.00480187	0.0130492	-0.0197503	0.0191343	-0.0110015	-0.000624806	0.00852621	-0.0170474	0.0192937	-0.0152009	0.00572496	0.00572315	-0.015201	0.0192938	-0.0170472	0.00853236	-0.000623993	-0.0110017	0.0191317	-0.0197503	0.0130482	-0.00480447	-0.00692491	0.0163077	-0.0199057	0.015373	-0.00952499	-0.00222713	0.0136672	-0.0210846	0.0232571	-0.0150099	0.00311689	0.0105871	-0.0211306
% mX (1) @ t=43.7
0.0246026	-0.0189722	0.00803928	0.00667488	-0.0176667	0.0217613	-0.0205426	0.012436	0.000350159	-0.0136005	0.021799	-0.0219523	0.0143462	-0.00297385	-0.00967149	0.0159119	-0.0217489	0.0195862	-0.0111637	-0.00165582	0.0107867	-0.0207924	0.0232383	-0.0190018	0.00852998	0.0085276	-0.0190022	0.0232383	-0.0207923	0.010793	-0.00165455	-0.0111642	0.0195831	-0.0217489	0.0159109	-0.00967399	-0.00297434	0.0143476	-0.0219525	0.0217998	-0.0136054	0.000344201	0.0124347	-0.0205429	0.0217626	-0.0176661	0.00667371	0.00804133	-0.0189734
% mX (1) @ t=43.8
-0.0331385	0.0267361	-0.0121888	-0.00429426	0.0194971	-0.0305805	0.0270909	-0.0167094	0.00132133	0.0133946	-0.0207739	0.0253309	-0.0205451	0.0077456	0.00632005	-0.0206156	0.0264054	-0.0251188	0.0142094	-0.000166543	-0.0145317	0.0235494	-0.0266062	0.0204233	-0.00629613	-0.00629351	0.0204235	-0.0266064	0.0235494	-0.0145396	-0.000167801	0.01421	-0.0251153	0.0264054	-0.0206143	0.00632338	0.00774584	-0.0205462	0.0253305	-0.0207748	0.0134008	0.00132829	-0.0167078	0.0270912	-0.0305821	0.0194962	-0.00429281	-0.0121913	0.0267375
% mX (1) @ t=43.9
-0.0152727	0.0102225	-0.00287487	-0.00556425	0.0112626	-0.0154821	0.0117852	-0.0068029	-0.00175325	0.0112295	-0.014006	0.0156285	-0.00984458	0.000744831	0.00638353	-0.010239	0.0130397	-0.0126619	0.00610051	0.0014948	-0.00651889	0.0126828	-0.0156614	0.0134201	-0.00484769	-0.00484615	0.0134205	-0.015661	0.0126825	-0.00652273	0.00149395	0.00610079	-0.0126597	0.0130397	-0.0102382	0.00638524	0.00074526	-0.0098457	0.0156291	-0.0140064	0.011232	-0.00174921	-0.00680194	0.0117853	-0.0154826	0.011262	-0.00556359	-0.00287608	0.0102232
% mX (1) @ t=44
0.0333151	-0.02882	0.0125408	0.00568016	-0.0237415	0.0336829	-0.0314947	0.0178773	-0.000222781	-0.0150428	0.0264572	-0.0291613	0.0238426	-0.00959802	-0.00736364	0.0247272	-0.0306419	0.0276112	-0.0164483	0.000808677	0.01813	-0.027922	0.030841	-0.0229065	0.00766855	0.0076656	-0.022907	0.0308405	-0.0279216	0.0181391	0.000810239	-0.0164488	0.0276068	-0.030642	0.0247256	-0.00736764	-0.00959838	0.023844	-0.0291612	0.0264582	-0.0150494	-0.000231019	0.0178753	-0.0314949	0.0336844	-0.0237405	0.00567866	0.0125434	-0.0288214
% mX (1) @ t=44.1
0.00541171	-0.00344109	-0.00148257	0.00315855	-0.00480125	0.00682248	-0.00338514	0.000153656	0.00384538	-0.00687789	0.00630792	-0.00623743	0.00354144	0.00146844	-0.00248084	0.0047779	-0.00393186	0.00413316	-0.000966418	-0.000438713	0.00306194	-0.00389008	0.00713755	-0.00647691	0.00130169	0.00130087	-0.00647703	0.00713748	-0.00389005	0.00306307	-0.000438374	-0.000966619	0.00413248	-0.00393185	0.00477763	-0.00248151	0.00146813	0.00354227	-0.00623811	0.006308	-0.00687831	0.00384389	0.000153208	-0.00338549	0.00682279	-0.00480111	0.00315812	-0.00148189	-0.00344153
% mX (1) @ t=44.2
-0.0325979	0.0282725	-0.0132375	-0.00733201	0.0262513	-0.0340752	0.0328352	-0.017464	-0.00110156	0.0166937	-0.029866	0.0309088	-0.02485	0.0117681	0.00819479	-0.0252095	0.0330088	-0.0281725	0.0176174	0.000238649	-0.0193561	0.0314362	-0.0322365	0.0232646	-0.00923899	-0.00923551	0.023265	-0.0322359	0.0314359	-0.0193655	0.000236937	0.017618	-0.0281681	0.0330088	-0.0252078	0.00819917	0.0117685	-0.0248519	0.0309092	-0.0298671	0.0167003	-0.00109308	-0.0174619	0.0328356	-0.034077	0.0262502	-0.00733027	-0.0132404	0.0282741
% mX (1) @ t=44.3
0.00419173	-0.00320693	0.00393966	-0.000439762	-0.00164294	0.00380943	-0.00452162	0.00660378	-0.00543134	0.000891623	0.00138298	-0.00452435	0.00459773	-0.00363727	0.000754432	0.00123979	-0.00467502	0.00596447	-0.0032676	-0.000662547	0.0021127	-0.00460877	0.00285784	-0.0016664	0.000773934	0.000773391	-0.00166639	0.00285775	-0.00460884	0.0021142	-0.000662361	-0.00326764	0.00596392	-0.00467504	0.00123972	0.000753782	-0.00363706	0.00459772	-0.00452402	0.0013832	0.000890184	-0.00543209	0.00660373	-0.00452145	0.00380986	-0.00164282	-0.000439939	0.00394004	-0.00320712
% mX (1) @ t=44.4
0.0314856	-0.0261495	0.0135289	0.00805619	-0.0252265	0.032448	-0.0296517	0.0158646	0.00213013	-0.0187395	0.02957	-0.0307131	0.0234403	-0.0107705	-0.00935119	0.0242086	-0.0319645	0.0275502	-0.0166933	-0.00145072	0.018537	-0.0318446	0.0309594	-0.02249	0.00932798	0.00932487	-0.0224904	0.0309587	-0.0318441	0.0185457	-0.00144911	-0.0166938	0.0275462	-0.0319644	0.0242067	-0.0093554	-0.0107709	0.023442	-0.0307133	0.029571	-0.0187457	0.0021218	0.0158626	-0.0296521	0.0324496	-0.0252255	0.00805465	0.0135315	-0.0261509
% mX (1) @ t=44.5
-0.0133491	0.0109775	-0.00496548	-0.00135287	0.00773497	-0.0131015	0.0124318	-0.0118159	0.00520793	0.00513428	-0.0106953	0.0149332	-0.0126435	0.00456425	0.00134742	-0.00840954	0.0127053	-0.014637	0.00687168	0.00133195	-0.00874314	0.012393	-0.0139075	0.0104403	-0.00275387	-0.00275236	0.0104404	-0.0139071	0.0123929	-0.00874675	0.00133142	0.00687185	-0.0146356	0.0127053	-0.00840861	0.0013494	0.00456423	-0.012644	0.0149328	-0.0106958	0.00513748	0.00521091	-0.0118153	0.0124316	-0.0131023	0.00773453	-0.00135235	-0.00496638	0.0109779
% mX (1) @ t=44.6
-0.0273823	0.0227649	-0.0116532	-0.00680581	0.0215356	-0.0286598	0.0233976	-0.0131394	-0.00250314	0.0184618	-0.025408	0.0273911	-0.0207029	0.00767313	0.00816979	-0.0216463	0.0281385	-0.0266119	0.0143898	0.0015038	-0.0164927	0.0269444	-0.0265453	0.019317	-0.00691227	-0.00690967	0.0193175	-0.0265449	0.026944	-0.0165006	0.00150223	0.0143903	-0.0266081	0.0281384	-0.0216447	0.00817339	0.00767357	-0.0207046	0.0273915	-0.0254089	0.0184675	-0.00249519	-0.0131374	0.023398	-0.028661	0.0215348	-0.00680448	-0.0116556	0.0227662
% mX (1) @ t=44.7
0.0205288	-0.0173889	0.00655042	0.0020694	-0.0124317	0.0190197	-0.0197509	0.0144618	-0.0037431	-0.00897086	0.0197892	-0.023463	0.0191333	-0.0068121	-0.00390373	0.0149689	-0.0215049	0.0214284	-0.0115116	-0.00180374	0.0141876	-0.0192577	0.0225236	-0.0170125	0.00542199	0.00541969	-0.0170129	0.0225232	-0.0192574	0.0141935	-0.00180272	-0.011512	0.021426	-0.0215049	0.0149675	-0.00390678	-0.00681225	0.0191343	-0.0234628	0.01979	-0.00897622	-0.00374896	0.0144605	-0.0197509	0.0190207	-0.0124312	0.00206861	0.00655191	-0.0173898
% mX (1) @ t=44.8
0.0219289	-0.0187438	0.00724225	0.0054964	-0.0176418	0.0228708	-0.0177342	0.00990999	0.002643	-0.0153075	0.0203696	-0.0212696	0.0158249	-0.00344132	-0.00639802	0.0169495	-0.0220756	0.0223437	-0.0114199	-0.000761189	0.012867	-0.0186149	0.0204748	-0.0145716	0.00406446	0.00406252	-0.0145718	0.0204745	-0.0186148	0.0128734	-0.000759955	-0.0114204	0.0223402	-0.0220756	0.0169484	-0.00640075	-0.00344179	0.0158263	-0.02127	0.0203703	-0.0153115	0.00263712	0.00990859	-0.0177347	0.0228718	-0.0176411	0.00549519	0.00724422	-0.0187449
% mX (1) @ t=44.9
-0.0270122	0.0216324	-0.0088363	-0.0043041	0.0163073	-0.0235054	0.0260729	-0.0165252	0.00241562	0.0124354	-0.0275208	0.0304068	-0.0230637	0.00959601	0.00707226	-0.0203521	0.029036	-0.025998	0.0163504	0.000828971	-0.0158418	0.0252625	-0.0281178	0.0217751	-0.00863678	-0.00863376	0.0217754	-0.0281174	0.0252623	-0.0158501	0.000827576	0.016351	-0.0259942	0.0290361	-0.0203505	0.00707619	0.0095963	-0.0230651	0.0304066	-0.0275218	0.0124419	0.00242308	-0.0165235	0.0260733	-0.0235067	0.0163065	-0.00430289	-0.00883831	0.0216335
% mX (1) @ t=45
-0.0150054	0.0123889	-0.00311736	-0.00426987	0.0125718	-0.0149719	0.0125362	-0.00541029	-0.00268986	0.00904538	-0.0136079	0.01272	-0.00845606	0.000369824	0.00521642	-0.0105391	0.0150691	-0.0143096	0.00756709	0.0020361	-0.00907952	0.0105248	-0.0120467	0.00800117	-0.00214253	-0.00214157	0.00800137	-0.0120469	0.0105246	-0.00908341	0.00203536	0.0075673	-0.0143073	0.0150691	-0.0105383	0.00521798	0.000370267	-0.00845704	0.0127206	-0.0136082	0.00904748	-0.00268623	-0.00540954	0.0125363	-0.0149724	0.0125712	-0.00426915	-0.0031187	0.0123897
% mX (1) @ t=45.1
0.0299045	-0.0233454	0.0109725	0.00657103	-0.0192179	0.0280195	-0.0297601	0.0186457	-0.00198717	-0.0156238	0.0309362	-0.0345123	0.0254895	-0.0111046	-0.00987029	0.0257294	-0.0338762	0.0296056	-0.0185032	-5.48454e-06	0.0169834	-0.030076	0.0309603	-0.0244606	0.010409	0.0104057	-0.024461	0.0309602	-0.0300757	0.0169933	-3.91072e-06	-0.0185036	0.0296011	-0.0338762	0.0257278	-0.00987457	-0.011105	0.0254912	-0.0345123	0.0309373	-0.0156307	-0.00199557	0.018644	-0.0297602	0.0280208	-0.019217	0.00656978	0.0109746	-0.0233466
% mX (1) @ t=45.2
0.00838579	-0.00502467	0.000366786	0.00360966	-0.00528681	0.00523813	-0.0054023	0.000496866	0.00204916	-0.00241262	0.0051962	-0.00313365	-0.000676759	0.00175914	-0.00324727	0.00270867	-0.00537339	0.00393641	-0.00253168	-0.00282823	0.00359778	-0.00294935	0.001853	-0.00118665	0.00108089	0.00108088	-0.00118669	0.00185298	-0.0029493	0.00359858	-0.00282788	-0.00253194	0.00393545	-0.00537328	0.0027082	-0.00324778	0.0017588	-0.000676244	-0.00313411	0.00519617	-0.0024129	0.00204805	0.000496493	-0.00540257	0.00523844	-0.00528652	0.00360911	0.000367756	-0.00502519
% mX (1) @ t=45.3
-0.0292693	0.0240808	-0.0112455	-0.0070054	0.0206171	-0.0300041	0.0294832	-0.0204672	0.00292727	0.0172338	-0.0302461	0.0344566	-0.0262562	0.00982391	0.0110726	-0.0287941	0.034352	-0.0310539	0.0179257	-0.0012579	-0.0176087	0.0314394	-0.0327011	0.0259866	-0.0102931	-0.0102899	0.0259869	-0.0327012	0.0314392	-0.0176191	-0.00125969	0.0179264	-0.0310492	0.0343518	-0.0287921	0.0110772	0.00982439	-0.026258	0.0344567	-0.0302472	0.0172407	0.00293577	-0.0204653	0.0294836	-0.0300056	0.0206162	-0.00700385	-0.0112482	0.0240823
% mX (1) @ t=45.4
-0.00121522	-0.00111043	0.00135945	-0.00205214	-0.00210959	0.00338954	-0.00328728	0.00408075	-0.00190586	-0.00170151	0.00374667	-0.00596714	0.00786403	-0.00333598	-0.000390534	0.0041201	-0.00576819	0.0059727	-0.00423873	0.00225593	0.002045	-0.00517826	0.00924504	-0.00658227	0.00132834	0.00132759	-0.00658234	0.00924535	-0.00517844	0.00204746	0.00225621	-0.00423888	0.00597211	-0.00576813	0.00411956	-0.000391493	-0.00333583	0.00786389	-0.00596672	0.00374688	-0.0017031	-0.00190697	0.00408032	-0.00328728	0.00338986	-0.00210965	-0.0020521	0.00135943	-0.00111048
% mX (1) @ t=45.5
0.0274816	-0.0245773	0.0112993	0.0047617	-0.0208908	0.0295448	-0.0278145	0.0203331	-0.00304238	-0.0170192	0.0279595	-0.031573	0.0259008	-0.0082141	-0.0110551	0.0282203	-0.0326334	0.02907	-0.0160906	0.00163468	0.0167325	-0.0286855	0.0320595	-0.0242438	0.0083037	0.00830065	-0.0242441	0.0320595	-0.0286852	0.0167422	0.00163623	-0.0160911	0.0290656	-0.0326334	0.0282186	-0.0110596	-0.00821473	0.025903	-0.0315734	0.0279605	-0.0170256	-0.00305061	0.0203316	-0.0278147	0.0295462	-0.0208897	0.00476017	0.0113017	-0.0245786
% mX (1) @ t=45.6
-0.00793487	0.00685332	-0.00463664	-0.000311347	0.00812147	-0.0121141	0.0131418	-0.0080788	0.00160095	0.00477065	-0.0121715	0.0146147	-0.0126466	0.00565857	0.00419507	-0.0106505	0.016788	-0.0152117	0.0110667	-0.00120194	-0.0066841	0.0138284	-0.0180509	0.0134484	-0.00470436	-0.00470284	0.0134485	-0.0180512	0.0138284	-0.00668974	-0.00120254	0.011067	-0.0152101	0.0167881	-0.0106496	0.0041976	0.00565878	-0.0126476	0.0146149	-0.0121721	0.00477388	0.00160443	-0.00807807	0.0131418	-0.0121147	0.00812111	-0.000310975	-0.00463721	0.0068536
% mX (1) @ t=45.7
-0.0252729	0.0224933	-0.0113427	-0.00232732	0.0184621	-0.0254242	0.0247566	-0.0174176	0.00256081	0.0141046	-0.0251413	0.0280991	-0.0234975	0.00734455	0.0105846	-0.0234971	0.0286689	-0.0236661	0.0138848	-0.000323349	-0.0138375	0.0237984	-0.028514	0.020474	-0.00652905	-0.00652611	0.0204743	-0.0285137	0.0237982	-0.0138452	-0.000324818	0.0138853	-0.0236621	0.0286688	-0.0234955	0.0105881	0.00734501	-0.0234987	0.028099	-0.025142	0.01411	0.00256776	-0.0174161	0.0247568	-0.0254255	0.0184612	-0.00232594	-0.0113449	0.0224945
% mX (1) @ t=45.8
0.0174252	-0.0134933	0.00834718	0.00251598	-0.0118703	0.019691	-0.0208652	0.0119775	-0.00184259	-0.00829187	0.0198137	-0.023689	0.0173897	-0.00780938	-0.00643942	0.0174276	-0.0252742	0.0243521	-0.0162133	0.00139464	0.0109508	-0.0218086	0.0242879	-0.0195407	0.00808416	0.00808147	-0.019541	0.0242882	-0.0218087	0.0109586	0.00139588	-0.0162139	0.0243494	-0.025274	0.0174261	-0.00644261	-0.0078096	0.0173907	-0.023689	0.0198144	-0.0082962	-0.0018476	0.0119762	-0.0208652	0.0196921	-0.0118699	0.00251531	0.00834847	-0.013494
% mX (1) @ t=45.9
0.0205936	-0.0169649	0.0107056	0.00106698	-0.0131978	0.0195911	-0.0203337	0.0124091	-0.00144469	-0.00953023	0.0197451	-0.0224252	0.0174547	-0.00639365	-0.00834219	0.0162995	-0.0208852	0.0160849	-0.00953043	-0.00188844	0.0100994	-0.0182536	0.0216069	-0.015704	0.00556645	0.00556445	-0.0157042	0.0216062	-0.0182533	0.0101048	-0.00188755	-0.00953069	0.0160815	-0.0208852	0.0162985	-0.00834495	-0.00639406	0.0174559	-0.0224251	0.0197457	-0.00953491	-0.00145054	0.0124082	-0.0203338	0.0195919	-0.0131968	0.00106568	0.0107074	-0.0169658
% mX (1) @ t=46
-0.0236661	0.0200546	-0.010627	-0.00291555	0.0143939	-0.0248905	0.0251075	-0.0154179	0.00170113	0.0127756	-0.0249538	0.0294773	-0.0217915	0.00911953	0.0061337	-0.0221296	0.0301182	-0.0311073	0.0187633	-0.0020182	-0.0158615	0.0279706	-0.0296303	0.024918	-0.0104206	-0.0104175	0.0249183	-0.0296299	0.0279703	-0.0158709	-0.00201954	0.0187638	-0.0311034	0.0301182	-0.022128	0.00613777	0.00911982	-0.021793	0.0294773	-0.0249547	0.0127815	0.0017081	-0.0154164	0.0251075	-0.0248916	0.014393	-0.00291437	-0.0106288	0.0200555
% mX (1) @ t=46.1
-0.0133303	0.0107835	-0.00787132	-0.000720569	0.00736107	-0.0137949	0.014628	-0.00813588	0.0018063	0.00417767	-0.012182	0.0154495	-0.0103748	0.00382004	0.00490444	-0.0098017	0.010388	-0.00793248	0.00276512	0.00289534	-0.00642973	0.0110901	-0.0113916	0.00927019	-0.00405697	-0.00405561	0.00927039	-0.0113916	0.0110901	-0.00643257	0.00289464	0.00276535	-0.00793082	0.010388	-0.00980093	0.00490578	0.00382033	-0.0103754	0.0154493	-0.0121823	0.00418068	0.00180994	-0.00813522	0.0146281	-0.0137956	0.00736044	-0.000719725	-0.00787263	0.0107843
% mX (1) @ t=46.2
0.028034	-0.0251604	0.0115835	0.00274902	-0.0176403	0.0277932	-0.0276063	0.0192466	-0.00272942	-0.0158073	0.0278893	-0.0320481	0.0257782	-0.0102756	-0.0060072	0.0239045	-0.0326725	0.0325775	-0.0191566	0.000996023	0.0202796	-0.0317694	0.0338426	-0.0273057	0.0105995	0.0105957	-0.027306	0.0338426	-0.0317693	0.0202901	0.000997748	-0.0191572	0.0325736	-0.0326723	0.0239024	-0.00601147	-0.010276	0.0257797	-0.032048	0.0278903	-0.0158141	-0.00273745	0.0192448	-0.0276065	0.0277946	-0.0176394	0.00274759	0.0115859	-0.0251618
% mX (1) @ t=46.3
0.0033025	-0.00415685	0.00283893	-0.000778917	-0.0018454	0.00705939	-0.00732764	0.00449928	-0.00234793	0.000137621	0.00345865	-0.00597857	0.00297284	0.000145027	-0.000777305	0.00282726	-0.000349716	0.000518994	0.00258025	-0.00151972	0.00184351	-0.00115671	0.000243676	-0.00233833	0.00181087	0.0018109	-0.00233849	0.000243349	-0.00115641	0.0018431	-0.00151958	0.00258031	0.000518284	-0.000349723	0.00282721	-0.00077743	0.000144876	0.00297303	-0.00597824	0.00345874	0.000136687	-0.00234918	0.00449924	-0.00732753	0.00705959	-0.00184496	-0.000779298	0.00283937	-0.00415703
% mX (1) @ t=46.4
-0.0307125	0.0262825	-0.0124424	-0.0031444	0.0202745	-0.0290661	0.0300023	-0.0225193	0.00440578	0.0162314	-0.0285785	0.0314864	-0.0268885	0.0120455	0.0057998	-0.0221245	0.0335324	-0.0313354	0.0200084	0.000380183	-0.0210235	0.0327958	-0.0361068	0.0273318	-0.00982855	-0.00982508	0.0273323	-0.0361064	0.0327953	-0.0210337	0.000378448	0.0200088	-0.0313311	0.0335322	-0.0221225	0.00580414	0.0120458	-0.0268899	0.0314861	-0.0285796	0.0162383	0.00441394	-0.0225177	0.0300024	-0.0290675	0.0202734	-0.00314292	-0.0124448	0.0262838
% mX (1) @ t=46.5
0.0063982	-0.00360919	0.00232656	0.00269496	-0.00345899	0.00257406	-0.00232146	0.000249016	0.00180637	-0.00333967	0.00496919	-0.00480139	0.00424039	-0.00413057	-0.000813876	0.00426757	-0.00759147	0.00817658	-0.00628917	0.000613574	0.00370789	-0.00990499	0.0107429	-0.00621782	0.001784	0.00178325	-0.00621792	0.010743	-0.0099049	0.00371087	0.000613899	-0.00628922	0.00817579	-0.00759144	0.00426707	-0.000815035	-0.00413052	0.00424058	-0.00480154	0.00496949	-0.00334039	0.00180582	0.000248654	-0.00232155	0.00257419	-0.00345913	0.00269506	0.00232661	-0.00360925
% mX (1) @ t=46.6
0.0304898	-0.0238644	0.0123842	0.00480184	-0.0201273	0.0277807	-0.0297897	0.0224212	-0.00543203	-0.0137712	0.026317	-0.0289247	0.0247925	-0.0128588	-0.0058601	0.020319	-0.0314797	0.0292493	-0.0195092	-0.000693694	0.0181523	-0.0308916	0.0339329	-0.0240805	0.00825774	0.00825418	-0.0240809	0.0339322	-0.0308914	0.0181619	-0.000692114	-0.0195098	0.0292454	-0.0314795	0.0203171	-0.00586404	-0.0128591	0.0247938	-0.0289244	0.0263177	-0.0137779	-0.00544043	0.0224196	-0.0297898	0.0277821	-0.0201262	0.00480013	0.0123868	-0.0238658
% mX (1) @ t=46.7
-0.0137554	0.0116734	-0.00473855	-0.00439255	0.00928271	-0.0129342	0.0112708	-0.00517466	-0.000268989	0.00521443	-0.011311	0.014723	-0.0118353	0.00666258	0.00150117	-0.0115896	0.0150133	-0.0168795	0.0095689	-0.00127691	-0.00957966	0.0189372	-0.0197392	0.0145283	-0.00546625	-0.00546414	0.0145284	-0.0197389	0.0189372	-0.00958537	-0.00127764	0.00956915	-0.0168774	0.0150133	-0.0115887	0.00150339	0.0066626	-0.0118361	0.0147233	-0.0113114	0.00521698	-0.000265793	-0.00517374	0.0112709	-0.0129349	0.00928244	-0.00439202	-0.00473952	0.0116739
% mX (1) @ t=46.8
-0.0263335	0.0210528	-0.0112879	-0.00499157	0.0167618	-0.0246799	0.0269708	-0.0196821	0.00528267	0.0106675	-0.022263	0.0249357	-0.0202057	0.0111778	0.00446125	-0.0184646	0.0258955	-0.0263996	0.0163502	-0.000608003	-0.0141393	0.0264959	-0.0279201	0.0190274	-0.00647232	-0.00646942	0.0190278	-0.0279195	0.0264956	-0.0141473	-0.000609363	0.0163507	-0.0263965	0.0258953	-0.0184628	0.00446449	0.0111781	-0.0202065	0.0249348	-0.0222638	0.0106737	0.00528975	-0.0196808	0.0269709	-0.0246811	0.0167607	-0.00499003	-0.0112903	0.0210542
% mX (1) @ t=46.9
0.0199215	-0.0182252	0.00641351	0.00461392	-0.0152349	0.0219268	-0.0191234	0.0106117	-0.00138875	-0.0077152	0.0167085	-0.0220335	0.0182477	-0.00762179	-0.00358495	0.0171571	-0.0231595	0.0232032	-0.0139092	0.00193399	0.0145803	-0.0250123	0.0268344	-0.0213331	0.00831322	0.00830999	-0.0213333	0.0268339	-0.0250121	0.0145881	0.00193507	-0.0139095	0.0232001	-0.0231593	0.0171557	-0.00358795	-0.00762187	0.0182484	-0.0220329	0.0167092	-0.00771984	-0.00139377	0.0106105	-0.0191236	0.0219279	-0.0152342	0.00461285	0.00641537	-0.0182262
% mX (1) @ t=47
0.0203367	-0.018641	0.00866122	0.00314849	-0.0120732	0.019542	-0.0207336	0.0146383	-0.00469708	-0.00637424	0.0159202	-0.0197234	0.0160299	-0.00888831	-0.00104368	0.0139236	-0.0186993	0.0208876	-0.0120312	0.00243016	0.0101952	-0.01953	0.0197183	-0.0136469	0.00483109	0.00482945	-0.0136473	0.0197181	-0.0195297	0.0102012	0.00243126	-0.0120316	0.0208857	-0.0186992	0.0139223	-0.00104609	-0.00888848	0.0160306	-0.0197228	0.0159207	-0.00637878	-0.00470262	0.0146373	-0.0207336	0.0195429	-0.0120723	0.00314744	0.00866286	-0.0186419
% mX (1) @ t=47.1
-0.0278894	0.0231866	-0.00980143	-0.00478857	0.0205692	-0.0280348	0.0249028	-0.0155783	0.00346493	0.00931966	-0.0204996	0.0269198	-0.023856	0.0102342	0.00553763	-0.0197276	0.0302465	-0.0274705	0.0188178	-0.00157645	-0.0172743	0.0288263	-0.0328484	0.02696	-0.0105237	-0.0105202	0.0269604	-0.0328479	0.0288259	-0.0172835	-0.00157791	0.0188182	-0.0274668	0.0302463	-0.019726	0.00554122	0.0102343	-0.023857	0.0269191	-0.0205004	0.00932567	0.00347186	-0.0155766	0.0249028	-0.0280361	0.0205683	-0.00478742	-0.00980351	0.0231877
% mX (1) @ t=47.2
-0.0127591	0.0125675	-0.00515276	7.4553e-05	0.00647053	-0.0120681	0.0122253	-0.00824442	0.00299382	0.00282537	-0.00896094	0.0128795	-0.0112388	0.00579269	-0.00113729	-0.00634141	0.0110914	-0.0113842	0.00794683	-0.00293227	-0.00582437	0.0100855	-0.00940642	0.00658577	-0.00242863	-0.0024278	0.0065859	-0.00940684	0.0100856	-0.00582827	-0.00293293	0.00794724	-0.0113836	0.0110913	-0.00634025	-0.00113574	0.00579281	-0.0112393	0.012879	-0.00896124	0.00282791	0.00299674	-0.00824408	0.0122254	-0.0120687	0.00646989	7.55209e-05	-0.0051541	0.0125682
% mX (1) @ t=47.3
0.0336456	-0.0259472	0.0138047	0.00478539	-0.0226212	0.0306888	-0.0287508	0.0192315	-0.00474872	-0.0109041	0.0236025	-0.0301415	0.0273835	-0.0133453	-0.0062341	0.0208128	-0.0323399	0.0303266	-0.0212889	0.00106495	0.0174427	-0.0304943	0.0357535	-0.0290777	0.0111936	0.0111897	-0.0290779	0.0357537	-0.0304943	0.0174535	0.00106656	-0.0212895	0.0303227	-0.0323398	0.0208107	-0.00623829	-0.0133455	0.0273846	-0.0301408	0.0236034	-0.0109108	-0.00475635	0.0192298	-0.028751	0.0306904	-0.0226201	0.00478366	0.0138075	-0.0259487
% mX (1) @ t=47.4
0.00502694	-0.00310763	0.00175085	-0.00142908	-0.00161258	0.00303493	-0.00195669	0.000801833	-0.000743894	0.000556726	0.00119058	-0.00394424	0.00495344	-0.00295684	0.00173868	-0.00121241	-0.00339527	0.00179303	-0.0041266	0.00211119	0.000159454	0.000343209	-0.000762461	0.000216653	8.99631e-05	9.04077e-05	0.000216473	-0.000762269	0.000343291	0.000160059	0.00211139	-0.00412664	0.00179392	-0.00339509	-0.00121294	0.00173825	-0.00295691	0.00495355	-0.00394389	0.00119064	0.000556196	-0.000744624	0.000801963	-0.00195651	0.00303489	-0.00161219	-0.00142938	0.00175121	-0.0031078
% mX (1) @ t=47.5
-0.0344841	0.0279771	-0.015161	-0.00560086	0.0223939	-0.0302877	0.0291553	-0.0197419	0.00442606	0.0122398	-0.0252418	0.0311615	-0.0282238	0.0154683	0.00484841	-0.0220691	0.0309712	-0.032595	0.0207955	-0.00212193	-0.0152669	0.0296384	-0.0356286	0.0289493	-0.0111169	-0.0111135	0.0289497	-0.0356288	0.0296382	-0.015278	-0.0021236	0.0207959	-0.0325915	0.0309709	-0.0220669	0.00485289	0.0154685	-0.0282249	0.0311607	-0.0252427	0.0122468	0.00443421	-0.0197402	0.0291553	-0.030289	0.0223926	-0.0055991	-0.0151637	0.0279785
% mX (1) @ t=47.6
0.00481697	-0.00652596	0.00120423	0.00185991	-0.00359996	0.00606418	-0.00724541	0.00511361	-0.000243964	-0.004676	0.00705878	-0.00590042	0.00264135	-1.8989e-05	-0.0022374	0.0068643	-0.00660218	0.00549272	-0.000967018	-0.000919423	0.00535911	-0.00948766	0.0100724	-0.00718064	0.00252319	0.0025221	-0.00718065	0.0100721	-0.00948746	0.00536218	-0.000919106	-0.000966757	0.00549067	-0.00660223	0.00686437	-0.00223834	-1.89386e-05	0.00264175	-0.00590065	0.00705902	-0.00467764	-0.000245936	0.00511316	-0.00724529	0.00606441	-0.00359976	0.00185975	0.00120453	-0.00652607
% mX (1) @ t=47.7
0.0306541	-0.0283262	0.0138338	0.0052514	-0.0200484	0.0278979	-0.0276265	0.0191122	-0.00441954	-0.0119609	0.024648	-0.0299088	0.0266743	-0.015413	-0.00257316	0.0213776	-0.0289692	0.0322975	-0.020001	0.00471026	0.0124178	-0.0270949	0.032746	-0.0263659	0.0100757	0.0100725	-0.0263663	0.0327465	-0.027095	0.0124273	0.00471176	-0.0200018	0.032295	-0.0289689	0.0213752	-0.0025772	-0.0154132	0.0266752	-0.0299079	0.0246488	-0.0119674	-0.00442688	0.0191106	-0.0276265	0.0278993	-0.0200473	0.00524967	0.0138366	-0.0283277
% mX (1) @ t=47.8
-0.0161433	0.0134308	-0.00555257	-0.00133298	0.00869725	-0.0145372	0.01552	-0.0105317	0.00117997	0.00882915	-0.0154269	0.0159769	-0.010845	0.00331996	0.00371155	-0.0110207	0.0174732	-0.0129193	0.008972	-0.000720143	-0.0101246	0.0174755	-0.0183826	0.0134879	-0.00490904	-0.00490704	0.0134879	-0.0183826	0.0174755	-0.0101298	-0.000720884	0.00897224	-0.0129165	0.0174732	-0.01102	0.00371343	0.00331999	-0.0108455	0.0159766	-0.0154274	0.00883252	0.00118375	-0.0105307	0.0155199	-0.014538	0.00869673	-0.00133228	-0.00555389	0.0134316
% mX (1) @ t=47.9
-0.026586	0.0248625	-0.0105768	-0.00453689	0.0166754	-0.0239392	0.0243263	-0.017227	0.00453045	0.00963036	-0.020629	0.0253049	-0.0226963	0.0134784	0.00078132	-0.0170517	0.0264269	-0.0260977	0.0179325	-0.00622865	-0.00882334	0.0218375	-0.0269538	0.0218262	-0.0083563	-0.00835377	0.0218266	-0.0269539	0.0218374	-0.00883173	-0.00622986	0.017933	-0.0260963	0.0264267	-0.0170496	0.000785011	0.0134786	-0.0226975	0.0253045	-0.0206298	0.00963594	0.00453711	-0.0172259	0.0243265	-0.0239403	0.0166743	-0.00453543	-0.010579	0.0248637
% mX (1) @ t=48
0.0267239	-0.019114	0.0103691	0.00123446	-0.0135802	0.0222056	-0.0232033	0.0158338	-0.00258575	-0.0116644	0.0217209	-0.0240925	0.0181498	-0.00664358	-0.00569498	0.0157	-0.0245946	0.0209739	-0.0155256	0.00211897	0.0126649	-0.0224688	0.0243372	-0.0184302	0.00685185	0.00684934	-0.0184305	0.0243368	-0.0224686	0.0126723	0.00211989	-0.0155258	0.0209712	-0.0245945	0.0156988	-0.00569816	-0.00664372	0.0181511	-0.0240927	0.0217217	-0.0116694	-0.00259166	0.0158325	-0.0232033	0.0222066	-0.0135792	0.00123327	0.0103709	-0.0191149
% mX (1) @ t=48.1
0.0214106	-0.0162797	0.00649422	0.00379323	-0.0124571	0.0179832	-0.0184469	0.0133281	-0.00403235	-0.00647553	0.0148019	-0.018442	0.0167222	-0.0104549	0.00106622	0.00989933	-0.0208494	0.017702	-0.0149529	0.00610863	0.00588039	-0.0160885	0.020045	-0.0161395	0.0061356	0.00613367	-0.0161399	0.0200456	-0.0160886	0.00588672	0.00610971	-0.0149535	0.0177013	-0.0208491	0.00989729	0.00106356	-0.010455	0.0167228	-0.0184412	0.0148024	-0.00648004	-0.00403748	0.0133271	-0.0184469	0.0179841	-0.0124565	0.00379226	0.00649598	-0.0162807
% mX (1) @ t=48.2
-0.0311496	0.0241809	-0.0133352	-0.00210022	0.0179318	-0.0283191	0.0291724	-0.0200168	0.00398711	0.0133267	-0.0258954	0.0295589	-0.0232006	0.0094284	0.00636211	-0.0195767	0.0267875	-0.0292492	0.0197121	-0.00312428	-0.0143026	0.0260019	-0.0285627	0.021741	-0.00807935	-0.00807618	0.0217413	-0.0285626	0.0260018	-0.0143115	-0.00312564	0.0197126	-0.0292464	0.0267872	-0.0195745	0.0063662	0.00942865	-0.0232019	0.0295585	-0.0258962	0.0133334	0.00399469	-0.020015	0.0291724	-0.0283205	0.0179309	-0.00209883	-0.0133375	0.0241822
% mX (1) @ t=48.3
-0.0129936	0.00645105	-0.00223227	-0.00254964	0.00702489	-0.0100642	0.0104652	-0.00786663	0.00287334	0.00312956	-0.00825332	0.0108527	-0.010395	0.00732342	-0.00251955	-0.0039129	0.0108848	-0.0102308	0.00965384	-0.00489938	-0.00279115	0.00955136	-0.012428	0.0102101	-0.00391783	-0.00391711	0.0102103	-0.0124285	0.00955131	-0.00279508	-0.00489996	0.00965421	-0.010231	0.0108847	-0.00391192	-0.00251827	0.00732347	-0.0103953	0.0108522	-0.00825365	0.00313197	0.00287646	-0.00786623	0.0104653	-0.0100646	0.00702437	-0.002549	-0.0022333	0.0064516
% mX (1) @ t=48.4
0.0291942	-0.0271951	0.0141375	0.00336563	-0.0208979	0.0320855	-0.0327105	0.0225669	-0.00500218	-0.0143226	0.0288895	-0.0337763	0.027409	-0.0122337	-0.00637307	0.0218939	-0.0281134	0.0337021	-0.0217764	0.0034804	0.0151238	-0.028179	0.0315075	-0.0242335	0.00904283	0.00903987	-0.0242338	0.0315075	-0.0281787	0.0151337	0.00348182	-0.0217769	0.0336996	-0.0281132	0.0218918	-0.00637752	-0.0122339	0.0274104	-0.0337759	0.0288905	-0.0143299	-0.00501102	0.022565	-0.0327105	0.0320869	-0.0208966	0.00336393	0.0141401	-0.0271964
% mX (1) @ t=48.5
0.00205911	0.000296956	-0.0016279	0.000833186	-0.000539618	0.000755278	-0.00117523	0.00135649	-0.0011082	0.000555359	0.000160254	-0.001016	0.00204939	-0.00323114	0.00378754	-0.00223681	0.0020647	0.00351447	-0.00354071	0.00320082	-0.000664501	-0.00199639	0.00335879	-0.00303815	0.00122879	0.00122864	-0.00303833	0.00335936	-0.00199655	-0.000663207	0.00320114	-0.00354108	0.00351509	0.00206476	-0.00223719	0.00378773	-0.0032312	0.00204921	-0.00101547	0.000160352	0.000554659	-0.00110863	0.0013566	-0.00117536	0.000755432	-0.000539659	0.000833108	-0.0016277	0.00029681
% mX (1) @ t=48.6
-0.0275793	0.0273777	-0.0142092	-0.00458336	0.0220309	-0.0330179	0.0334614	-0.0229445	0.00489598	0.0147797	-0.0295228	0.0346196	-0.0287373	0.0138618	0.00516406	-0.0201961	0.0295613	-0.0322954	0.0226358	-0.00352007	-0.0151638	0.0281413	-0.0314453	0.0242484	-0.00908246	-0.00907941	0.0242487	-0.0314458	0.0281413	-0.0151741	-0.00352169	0.0226365	-0.0322925	0.0295611	-0.0201939	0.00516831	0.013862	-0.0287386	0.0346188	-0.0295239	0.0147876	0.00490488	-0.0229426	0.0334616	-0.0330196	0.0220297	-0.00458169	-0.0142119	0.0273791
% mX (1) @ t=48.7
0.0105371	-0.00627892	0.00402187	0.00172813	-0.00691786	0.00935977	-0.00868101	0.00513231	0.000134834	-0.00538084	0.00878925	-0.00928148	0.00676374	-0.00179248	-0.00346615	0.0085762	-0.012372	0.0048537	-0.0017994	-0.00135348	0.00440771	-0.00554041	0.00512696	-0.00352949	0.00123651	0.00123575	-0.00352939	0.00512702	-0.00554045	0.00440951	-0.00135333	-0.00179936	0.00485205	-0.012372	0.008576	-0.00346759	-0.00179241	0.00676429	-0.00928155	0.00878959	-0.00538262	0.00013291	0.0051318	-0.00868098	0.00936035	-0.00691756	0.0017277	0.00402265	-0.00627931
% mX (1) @ t=48.8
0.0268206	-0.0238624	0.0144445	0.00347878	-0.0200359	0.0303028	-0.0309627	0.0215761	-0.00526335	-0.0127961	0.0268106	-0.0321675	0.027101	-0.0132599	-0.003598	0.0173792	-0.0294508	0.027275	-0.0208143	0.00386496	0.0139096	-0.026042	0.0293878	-0.0228953	0.0086326	0.00862994	-0.0228957	0.0293879	-0.0260418	0.0139192	0.00386657	-0.0208149	0.0272721	-0.0294505	0.0173769	-0.00360179	-0.0132601	0.0271021	-0.0321666	0.0268116	-0.0128035	-0.00527212	0.0215743	-0.0309628	0.0303042	-0.0200348	0.00347739	0.0144468	-0.0238635
% mX (1) @ t=48.9
-0.0200728	0.0138	-0.0059018	-0.00314838	0.0129737	-0.0184162	0.0177574	-0.0114239	0.00153162	0.00890096	-0.0166228	0.0190126	-0.0152505	0.00692849	0.00330264	-0.0150426	0.0181637	-0.0141722	0.00580367	-4.78937e-05	-0.0071694	0.0120479	-0.0128735	0.00981223	-0.00367209	-0.0036708	0.00981229	-0.0128735	0.0120478	-0.00717419	-4.85431e-05	0.0058038	-0.0141692	0.0181637	-0.0150415	0.00330507	0.00692849	-0.0152511	0.0190123	-0.0166233	0.00890513	0.00153654	-0.0114227	0.0177573	-0.018417	0.0129731	-0.0031477	-0.00590313	0.0138007
% mX (1) @ t=49
-0.0247016	0.0190334	-0.0124392	-0.00139967	0.0160744	-0.024882	0.025704	-0.0182472	0.00484705	0.0101203	-0.02176	0.0262868	-0.0221013	0.0110476	0.0016162	-0.0156897	0.0259884	-0.0231104	0.0161691	-0.00372444	-0.0122725	0.0231091	-0.0257784	0.0198748	-0.007435	-0.00743253	0.0198752	-0.0257785	0.023109	-0.01228	-0.00372572	0.0161696	-0.0231086	0.0259881	-0.0156879	0.00161954	0.0110478	-0.0221024	0.0262861	-0.0217608	0.0101265	0.0048543	-0.0182458	0.0257043	-0.0248833	0.0160734	-0.00139834	-0.0124412	0.0190344
% mX (1) @ t=49.1
0.0266263	-0.0223539	0.00807278	0.00461145	-0.0173847	0.025583	-0.0252843	0.0168192	-0.00309149	-0.0116359	0.0227304	-0.0264578	0.0219709	-0.0113223	-0.00453845	0.0200791	-0.0235864	0.0227854	-0.0103333	-0.00050389	0.0104699	-0.018439	0.0201455	-0.0152616	0.00566538	0.00566329	-0.0152616	0.0201457	-0.0184389	0.0104764	-0.000503009	-0.0103336	0.0227822	-0.0235863	0.0200778	-0.00454201	-0.0113224	0.0219719	-0.0264573	0.0227312	-0.0116421	-0.00309887	0.0168175	-0.0252845	0.0255842	-0.0173839	0.00461023	0.00807488	-0.022355
% mX (1) @ t=49.2
0.0176412	-0.0138906	0.007755	-0.000502539	-0.010366	0.0174542	-0.0182299	0.0131237	-0.00370283	-0.00692253	0.0151765	-0.0182974	0.0151896	-0.00830033	-0.00065368	0.0133426	-0.01795	0.0179765	-0.0100932	0.0029836	0.00841709	-0.0176912	0.0200221	-0.0154979	0.00582163	0.00581979	-0.0154983	0.0200219	-0.017691	0.00842228	0.0029846	-0.0100937	0.0179753	-0.0179498	0.013341	-0.000656044	-0.0083006	0.0151903	-0.0182969	0.0151772	-0.00692674	-0.00370746	0.0131229	-0.0182299	0.0174551	-0.0103653	-0.000503413	0.0077564	-0.0138913
% mX (1) @ t=49.3
-0.0315938	0.0279684	-0.010977	-0.006743	0.0207246	-0.0303611	0.0305043	-0.0204946	0.00390578	0.0138591	-0.0271053	0.0317133	-0.0269601	0.0133881	0.00728103	-0.0223133	0.0288245	-0.0268524	0.015056	0.00133115	-0.0133424	0.0228938	-0.0257876	0.0198003	-0.00737438	-0.00737175	0.0198005	-0.0257875	0.0228936	-0.0133498	0.00133001	0.0150565	-0.0268494	0.0288243	-0.0223112	0.00728517	0.0133883	-0.0269611	0.0317125	-0.0271064	0.0138667	0.00391425	-0.0204927	0.0305045	-0.0303627	0.0207236	-0.00674157	-0.0109795	0.0279698
% mX (1) @ t=49.4
-0.0071751	0.0076361	-0.00306189	0.00174441	0.0027816	-0.00801206	0.00927455	-0.00714775	0.00275163	0.00257835	-0.00688232	0.00850085	-0.00776861	0.006128	0.000206044	-0.00793138	0.00949318	-0.0109206	0.00519153	-0.000687782	-0.0040325	0.0102861	-0.0122718	0.00946848	-0.00356182	-0.00356074	0.00946888	-0.0122716	0.0102859	-0.00403564	-0.000688512	0.00519189	-0.0109192	0.00949316	-0.00793063	0.000207399	0.00612823	-0.0077692	0.00850098	-0.00688253	0.00257992	0.00275365	-0.00714756	0.00927444	-0.00801243	0.00278116	0.00174487	-0.00306267	0.00763647
% mX (1) @ t=49.5
0.0348827	-0.0290428	0.0140095	0.00745647	-0.022607	0.0319687	-0.0326515	0.0224826	-0.00485944	-0.0142302	0.0286528	-0.0345143	0.03018	-0.0137978	-0.00787738	0.0224926	-0.0325073	0.0284187	-0.0180997	-0.00139969	0.0164127	-0.0252534	0.0281432	-0.0219534	0.00824434	0.00824139	-0.0219539	0.0281427	-0.025253	0.016421	-0.00139822	-0.0181002	0.0284152	-0.0325071	0.0224906	-0.00788194	-0.0137981	0.0301815	-0.0345138	0.0286539	-0.0142378	-0.00486828	0.0224806	-0.0326515	0.0319703	-0.0226058	0.00745492	0.0140123	-0.0290443
% mX (1) @ t=49.6
-0.00188572	0.000164749	-0.000177888	-0.00167344	0.00448833	-0.00252978	0.000263808	0.000739229	-0.0012787	0.00151899	-0.0018386	0.00197954	4.35117e-05	-0.00198626	-0.000871064	0.00104544	-0.00203552	0.00132503	-0.00103448	-0.00125342	-2.09585e-05	-0.00199464	0.004384	-0.00369733	0.00136875	0.00136854	-0.00369741	0.00438419	-0.00199469	-2.01316e-05	-0.00125307	-0.00103477	0.00132457	-0.00203559	0.00104529	-0.000870982	-0.0019864	4.35282e-05	0.00197957	-0.00183868	0.00151958	-0.00127798	0.000739654	0.000263747	-0.00252975	0.00448842	-0.00167358	-0.000177839	0.000164801
% mX (1) @ t=49.7
-0.0367052	0.028988	-0.0152001	-0.00628042	0.0232847	-0.0311471	0.0316223	-0.0224768	0.00543153	0.0134677	-0.0281043	0.0347213	-0.029542	0.0117028	0.00728597	-0.0232323	0.0324839	-0.0288072	0.0176042	0.000222224	-0.0182004	0.0268507	-0.0288484	0.0228344	-0.00868953	-0.00868647	0.0228347	-0.0288479	0.0268505	-0.0182092	0.000220601	0.0176048	-0.0288035	0.0324837	-0.0232302	0.00729034	0.0117032	-0.0295436	0.0347208	-0.0281054	0.0134748	0.00543965	-0.0224751	0.0316226	-0.0311489	0.0232835	-0.0062786	-0.0152031	0.0289895
% mX (1) @ t=49.8
0.0113916	-0.0102299	0.00332722	0.00221597	-0.0104265	0.0132565	-0.0101537	0.00573871	-0.000380665	-0.00573064	0.0108041	-0.0115446	0.00689068	-0.00312983	-8.29901e-05	0.00533985	-0.00568948	0.00751912	-0.00375552	0.00175589	0.00297744	-0.00672626	0.00515066	-0.00290757	0.00102309	0.00102224	-0.00290745	0.00515016	-0.00672637	0.00297929	0.00175594	-0.00375567	0.00751868	-0.00568939	0.00533917	-8.43581e-05	-0.00312979	0.00689107	-0.0115446	0.0108045	-0.00573296	-0.000383255	0.00573787	-0.0101539	0.0132573	-0.0104262	0.00221535	0.00332827	-0.0102305
% mX (1) @ t=49.9
0.0332207	-0.027564	0.0138619	0.00348513	-0.0211769	0.0283589	-0.0275232	0.0198075	-0.00532017	-0.0113588	0.0253058	-0.0318204	0.0250685	-0.0089603	-0.00713425	0.0237316	-0.0297803	0.0281159	-0.0149991	-0.000135555	0.0180373	-0.0272208	0.0270498	-0.0208495	0.00801306	0.00801048	-0.0208499	0.0270498	-0.0272203	0.0180456	-0.000133949	-0.0149996	0.0281121	-0.0297803	0.02373	-0.00713815	-0.00896074	0.02507	-0.0318201	0.0253067	-0.0113654	-0.00532788	0.019806	-0.0275231	0.0283602	-0.0211758	0.00348367	0.0138644	-0.0275653
% mX (1) @ t=50
-0.0213324	0.0192998	-0.00851212	-0.0030218	0.0143766	-0.0223487	0.0197246	-0.0113448	0.00120672	0.00987599	-0.0182515	0.0185905	-0.0130283	0.00683821	0.00355918	-0.0111394	0.0152407	-0.0145799	0.00916857	-0.000306329	-0.00699005	0.0147562	-0.0149719	0.00928227	-0.00301164	-0.00301012	0.0092823	-0.0149718	0.014756	-0.00699429	-0.00030678	0.00916862	-0.0145787	0.0152407	-0.0111384	0.00356167	0.00683832	-0.0130291	0.0185906	-0.0182522	0.00988003	0.00121174	-0.0113436	0.0197246	-0.0223496	0.014376	-0.00302093	-0.00851367	0.0193006
% mX (1) @ t=50.1
-0.0255933	0.0229164	-0.0102251	-0.00245341	0.0163664	-0.0232627	0.0212094	-0.0153012	0.00523166	0.00820019	-0.0210588	0.0260153	-0.018894	0.00728908	0.00714762	-0.020533	0.0252258	-0.0240979	0.0127627	0.000801307	-0.014569	0.0242212	-0.0232235	0.0167343	-0.00637577	-0.00637366	0.0167347	-0.0232233	0.024221	-0.0145765	0.000799723	0.0127634	-0.0240939	0.0252258	-0.0205317	0.00715973	0.00726945	-0.018864	0.0259828	-0.0210598	0.00820593	0.00523792	-0.0152998	0.0212097	-0.0232639	0.0163656	-0.00245206	-0.0102273	0.0229176
% mX (1) @ t=50.2
0.0304464	-0.0252441	0.0133481	0.00421693	-0.0174983	0.0275956	-0.0272494	0.0164067	-0.00177954	-0.0131964	0.0230489	-0.0234784	0.0185898	-0.00816283	-0.0065165	0.0161825	-0.0236396	0.0207093	-0.0140118	3.52455e-05	0.0112063	-0.0201157	0.0229419	-0.0156722	0.00509812	0.00509599	-0.0156723	0.0229419	-0.0201156	0.0112133	3.636e-05	-0.0140123	0.0207068	-0.0236386	0.0161872	-0.00658475	-0.0081871	0.0186971	-0.0235857	0.0230675	-0.0132061	-0.0017866	0.0164049	-0.0272496	0.0275971	-0.0174975	0.00421559	0.0133504	-0.0252453
% mX (1) @ t=50.3
0.0163306	-0.0144559	0.00653147	0.0030399	-0.0108929	0.0170083	-0.0149574	0.00977017	-0.00382501	-0.00574864	0.0157938	-0.017952	0.0131212	-0.00578642	-0.00650942	0.0145463	-0.0194395	0.0166039	-0.00982805	-0.00200634	0.0106441	-0.0183197	0.0179039	-0.0108726	0.00353103	0.0035295	-0.010873	0.0179034	-0.0183195	0.0106493	-0.00200526	-0.00982837	0.0166014	-0.0194476	0.014556	-0.00656927	-0.00559557	0.0128001	-0.0176765	0.0156925	-0.00573051	-0.00382939	0.00976919	-0.0149575	0.017009	-0.0108922	0.00303905	0.00653286	-0.0144567
% mX (1) @ t=50.4
-0.0357013	0.0288234	-0.0156874	-0.00476296	0.0217309	-0.0317506	0.0331658	-0.0207941	0.00111006	0.0165546	-0.0259074	0.0274132	-0.0227458	0.0082711	0.00750214	-0.0211433	0.0286741	-0.0261397	0.0163436	-0.00109315	-0.0149531	0.0240172	-0.0277262	0.0208894	-0.00717169	-0.007169	0.0208897	-0.027726	0.0240171	-0.0149619	-0.00109444	0.0163428	-0.0261441	0.0287137	-0.0212802	0.00789584	0.00815876	-0.0229649	0.0276631	-0.0258992	0.0165486	0.00111446	-0.0207876	0.0331661	-0.0317522	0.0217297	-0.0047614	-0.0156901	0.0288248
% mX (1) @ t=50.5
-0.00649839	0.00413431	-0.00223648	-0.00306378	0.00474082	-0.00711647	0.00697961	-0.00398648	0.00179091	0.00310179	-0.00842535	0.00889445	-0.00773781	0.00275016	0.00426274	-0.00798885	0.0113117	-0.008179	0.00465958	0.00283204	-0.00784621	0.0105962	-0.0108219	0.00497625	-0.000642769	-0.000641926	0.0049766	-0.0108216	0.0105959	-0.00784883	0.00282868	0.00466277	-0.00816378	0.0112488	-0.00784927	0.00423471	0.00243353	-0.00693912	0.00814927	-0.00800975	0.00295337	0.00184292	-0.00400406	0.00698282	-0.00711576	0.00474062	-0.0030634	-0.0022372	0.00413468
% mX (1) @ t=50.6
0.0360349	-0.0302521	0.0144779	0.00508303	-0.0246356	0.0340747	-0.0350872	0.023068	-0.000664264	-0.0182139	0.0275708	-0.0307229	0.0241929	-0.00827682	-0.0080712	0.0245742	-0.0306987	0.0293011	-0.0162603	0.000628182	0.0176638	-0.0277213	0.0300034	-0.0245502	0.00940158	0.00939836	-0.0245506	0.0300033	-0.0277216	0.0176726	0.000639251	-0.0162805	0.0293375	-0.0308102	0.0249383	-0.00891088	-0.00782512	0.0244204	-0.0308667	0.0272941	-0.0179659	-0.000792501	0.0231045	-0.0350946	0.0340735	-0.0246335	0.00508158	0.0144807	-0.0302536
% mX (1) @ t=50.7
-0.00422571	0.00472887	-0.00219446	0.000436025	0.00182298	-0.00406758	0.00219897	-0.00156862	0.00151631	-0.000739901	-0.000918302	0.000707046	0.00116089	0.00062045	-0.000387294	0.00142068	-0.000929586	0.000389046	0.0013807	-0.0020221	0.00383427	-0.00179312	0.00104654	0.000926902	-0.00142771	-0.00142749	0.000926706	0.00104588	-0.00179007	0.00383718	-0.00204368	0.00144909	0.000212262	-0.000549198	0.000849752	-9.62878e-06	0.000953924	-2.66435e-05	0.00201632	-0.00166152	-0.000503105	0.0014848	-0.00156453	0.00218898	-0.00405783	0.00181761	0.00043531	-0.00219449	0.004729
% mX (1) @ t=50.8
-0.0329463	0.0288368	-0.0128072	-0.00496381	0.0238412	-0.0343983	0.0332993	-0.0213731	-0.00015068	0.0183765	-0.028162	0.0307643	-0.0223381	0.0086029	0.0085746	-0.0239677	0.0304356	-0.0285188	0.0157609	0.00105914	-0.0177266	0.0293666	-0.0306685	0.0259624	-0.0109576	-0.0109544	0.0259638	-0.030665	0.0293601	-0.0177343	0.00107694	0.0156931	-0.0283984	0.0304211	-0.0244265	0.00976731	0.00772554	-0.0223648	0.0305771	-0.0273719	0.0176429	0.000283306	-0.0215614	0.0333814	-0.0344346	0.0238525	-0.0049631	-0.0128122	0.0288379
% mX (1) @ t=50.9
0.0140936	-0.0112514	0.00649512	0.00237162	-0.00842823	0.0137211	-0.0115992	0.00645276	-0.00367992	-0.00242012	0.00938522	-0.00879279	0.00586568	-0.00263755	-0.00246465	0.00474238	-0.00835347	0.00706994	-0.00632792	0.00132302	0.00209641	-0.00708193	0.0106208	-0.00797896	0.00296063	0.00296068	-0.00797937	0.0106134	-0.00706391	0.00206376	0.00138847	-0.00647602	0.00745154	-0.00916487	0.00589637	-0.00345608	-0.00286988	0.0072035	-0.0106018	0.0102962	-0.002524	-0.00394198	0.00670015	-0.0117382	0.0137804	-0.00844408	0.00237115	0.00650077	-0.0112531
% mX (1) @ t=51
0.0297817	-0.0252384	0.0119678	0.00537312	-0.0208339	0.0317495	-0.0288822	0.0165951	0.000471503	-0.0173029	0.0284818	-0.0287354	0.0202038	-0.00826223	-0.00899914	0.0213583	-0.0286854	0.0248539	-0.0146917	-0.0021834	0.0157443	-0.0268296	0.0289499	-0.0233964	0.00988361	0.00987689	-0.0233972	0.0289607	-0.0268699	0.0158519	-0.00239086	-0.0143051	0.024302	-0.0282888	0.0216469	-0.0102911	-0.00715694	0.0196674	-0.0280955	0.0270716	-0.016033	-0.000256882	0.0168504	-0.028942	0.0317659	-0.0208477	0.00538736	0.0119599	-0.0252348
% mX (1) @ t=51.1
-0.0233264	0.0184586	-0.00965565	-0.00433926	0.0155319	-0.0206984	0.0193254	-0.0115659	0.0039279	0.00691446	-0.0165234	0.0177281	-0.0138507	0.00406689	0.00448989	-0.0119299	0.0156297	-0.0146071	0.00945547	-0.00153107	-0.00847179	0.0154666	-0.0200069	0.0140164	-0.00396459	-0.00395315	0.0140108	-0.020009	0.0154981	-0.00855508	-0.00142763	0.0094641	-0.015051	0.0168047	-0.0136663	0.00615969	0.00397673	-0.0152532	0.0197419	-0.0174084	0.00667241	0.00471521	-0.0122847	0.0197679	-0.0209255	0.0156419	-0.00439323	-0.00963351	0.0184493
% mX (1) @ t=51.2
-0.0237364	0.0189672	-0.0103454	-0.00467048	0.0169852	-0.025667	0.0228149	-0.0107584	-0.00126517	0.0155249	-0.0260719	0.023994	-0.016858	0.00574152	0.007475	-0.0175579	0.0240343	-0.0205916	0.0122319	0.00119897	-0.0125522	0.0209322	-0.0254154	0.0194467	-0.00716085	-0.00717842	0.0194765	-0.0254628	0.0210158	-0.0127344	0.00160082	0.0114352	-0.0194347	0.0230092	-0.0173431	0.00849521	0.00461309	-0.0154721	0.0226623	-0.0240467	0.0137963	-0.000392759	-0.0108495	0.0225746	-0.0254176	0.0168244	-0.00459054	-0.0103796	0.0189786
% mX (1) @ t=51.3
0.0293122	-0.0249783	0.0114496	0.00505712	-0.0208996	0.0258841	-0.0247088	0.0163393	-0.00184317	-0.0127099	0.0225506	-0.0265489	0.0203297	-0.00628046	-0.00601353	0.0178649	-0.0218699	0.0217572	-0.0128794	0.00214707	0.0127826	-0.0231545	0.0263981	-0.0196554	0.00626299	0.00628988	-0.0197175	0.0265222	-0.023392	0.0131886	0.00161843	-0.0124802	0.0219902	-0.0231015	0.0199262	-0.00823774	-0.00547537	0.021723	-0.0282537	0.0230383	-0.0119292	-0.00325678	0.0175747	-0.0254147	0.0261627	-0.0209774	0.00508008	0.0114387	-0.0249701
% mX (1) @ t=51.4
0.0149367	-0.012007	0.00611719	0.00360129	-0.0133273	0.0169402	-0.0145576	0.00581948	0.00227488	-0.011794	0.0185486	-0.0171922	0.011387	-0.00146633	-0.00575833	0.013378	-0.0160488	0.0146671	-0.00755025	0.000246611	0.00874767	-0.014302	0.0186058	-0.0136768	0.00384204	0.00383408	-0.0136397	0.0185236	-0.0142056	0.00878106	-0.0002	-0.00641059	0.0129396	-0.0143532	0.012476	-0.00607755	-0.000304249	0.00936516	-0.0150239	0.016132	-0.00985004	0.00145898	0.0055456	-0.0137954	0.016235	-0.0128635	0.00334237	0.00625262	-0.012065
% mX (1) @ t=51.5
-0.0330099	0.0283665	-0.0115084	-0.00711921	0.0234609	-0.0294725	0.0271995	-0.018332	-0.000487809	0.0167565	-0.0267947	0.0322807	-0.0241856	0.00861332	0.00868663	-0.0216536	0.0271871	-0.0258434	0.0163164	-0.00149688	-0.015603	0.0292787	-0.0301456	0.0232841	-0.00905067	-0.00914708	0.0234079	-0.0303546	0.0297051	-0.0164093	-0.000353538	0.0152597	-0.0255684	0.0281395	-0.0237219	0.0114185	0.00694113	-0.0252823	0.033451	-0.0264955	0.0152724	0.00158347	-0.0200309	0.028029	-0.0295672	0.0232278	-0.00685616	-0.0116934	0.028455
% mX (1) @ t=51.6
-0.00507003	0.0053907	-0.00184082	-0.00207503	0.00843981	-0.00828919	0.0063264	-0.00319676	-0.00291745	0.00721104	-0.00858932	0.00896905	-0.00379355	-0.00227652	0.00469354	-0.00759027	0.00698997	-0.00671095	0.00288212	-0.00106944	-0.00328957	0.00741252	-0.00881549	0.00667547	-0.00174731	-0.00150501	0.0063689	-0.00839248	0.0068899	-0.0028904	-0.000880743	0.00170534	-0.00466081	0.00469231	-0.00578649	0.00393923	-0.0035033	-0.00154444	0.00611019	-0.00603942	0.00551358	-0.00253173	-0.00232924	0.00491625	-0.00709068	0.00774991	-0.00179657	-0.0019132	0.00539711
% mX (1) @ t=51.7
0.0350093	-0.0283292	0.0113822	0.00928174	-0.02388	0.0323029	-0.029839	0.0184831	0.000974712	-0.0187612	0.0301652	-0.0333074	0.0252648	-0.00941864	-0.011096	0.0239337	-0.0308453	0.0273871	-0.0183147	0.000284715	0.0175925	-0.0314285	0.0320673	-0.024825	0.0106847	0.0105174	-0.024706	0.0321187	-0.031888	0.0187141	-0.00142061	-0.0165854	0.0264164	-0.0311515	0.0256339	-0.0142567	-0.007235	0.0255969	-0.0339259	0.0289258	-0.0165827	-0.0015084	0.0203732	-0.0305727	0.0320153	-0.0231526	0.00861245	0.0118078	-0.0285189
% mX (1) @ t=51.8
-0.00313196	0.00148729	-0.00152315	0.00150153	-0.00137572	-0.000901036	0.00268468	-0.000949164	0.00288374	-0.00144878	-0.0013763	0.000773522	-0.00359317	0.00436939	-0.00369901	-6.50977e-05	0.00213449	-0.00255548	0.000275831	0.00180341	-0.00301842	0.000510238	-0.00175275	0.000931122	0.000487683	0.000164408	0.00144645	-0.00261073	0.00168124	-0.0041125	0.00214253	0.00118074	-0.00463557	0.00489597	-0.0028982	-0.00188009	0.00536223	-0.00594384	0.00377693	-0.00383592	-0.000369637	0.00322673	-0.00252363	0.0047556	-0.00256155	-0.000561457	0.00136899	-0.00167266	0.00162388
% mX (1) @ t=51.9
-0.0349864	0.026669	-0.0102861	-0.0103042	0.0238518	-0.0324654	0.0303638	-0.0165098	-3.81605e-05	0.0181013	-0.030772	0.0309377	-0.0244351	0.00863821	0.0110524	-0.0250917	0.0316897	-0.0285846	0.0187587	-0.000690803	-0.0178714	0.029207	-0.0322913	0.0250272	-0.0101501	-0.00944284	0.024321	-0.0317718	0.0292929	-0.0189693	0.00133907	0.0164141	-0.0267311	0.0309905	-0.0261672	0.0142603	0.00641773	-0.0238394	0.0308363	-0.0288189	0.0153659	0.00252369	-0.0181853	0.0306684	-0.0315543	0.0224599	-0.00913835	-0.0109711	0.026951
% mX (1) @ t=52
0.0100569	-0.00889524	0.00424657	-0.000101946	-0.00736551	0.0105612	-0.0106311	0.00726353	-0.00264124	-0.0036346	0.00901965	-0.0114277	0.0101758	-0.0065752	0.00186907	0.00762533	-0.0122127	0.0125133	-0.00476695	-0.00174528	0.00754589	-0.0098527	0.0117481	-0.00892111	0.00206637	0.00204847	-0.00925918	0.0127358	-0.0114794	0.00929115	-0.00278621	-0.00502256	0.0142223	-0.0152234	0.0112988	-0.000664016	-0.00686845	0.0126292	-0.0141054	0.0110919	-0.00398272	-0.00386306	0.00950849	-0.0131527	0.0124403	-0.00809793	-0.000300672	0.00478276	-0.009278
% mX (1) @ t=52.1
0.0308185	-0.023704	0.00813892	0.00838539	-0.0221355	0.0291484	-0.0271565	0.0137073	0.000599873	-0.0168706	0.0280064	-0.027281	0.020633	-0.00614267	-0.00976846	0.0244651	-0.0293952	0.0277419	-0.0163803	0.000884513	0.0159059	-0.0244751	0.0287926	-0.0223554	0.00774094	0.00643779	-0.0209916	0.027602	-0.0240271	0.0167126	-0.00114372	-0.0136237	0.0249628	-0.027551	0.0248176	-0.0123719	-0.00400489	0.0194205	-0.0261066	0.0256416	-0.0138587	-0.00175364	0.0147657	-0.0267156	0.0274458	-0.0199645	0.00660967	0.00915625	-0.0240984
% mX (1) @ t=52.2
-0.0154811	0.0142661	-0.00724684	-0.00212251	0.0139007	-0.0190827	0.0174132	-0.0131498	0.0015558	0.00858337	-0.0156109	0.0206195	-0.0156796	0.00817852	0.00244763	-0.0144811	0.0227153	-0.0210673	0.010708	0.00134457	-0.0105314	0.01865	-0.0192263	0.0146295	-0.0056826	-0.00472518	0.0143066	-0.0199925	0.0204735	-0.0127877	0.0031552	0.010043	-0.0220816	0.0256764	-0.0184206	0.005441	0.00761055	-0.0178466	0.0228883	-0.0168454	0.00820355	0.00358517	-0.0158783	0.0199853	-0.0207058	0.0141017	-0.00116155	-0.00855196	0.0151262
% mX (1) @ t=52.3
-0.024956	0.020355	-0.00663942	-0.00589246	0.0189485	-0.0236523	0.0202635	-0.0109092	-0.00229093	0.0145987	-0.0220047	0.0227554	-0.0148062	0.00408687	0.00753086	-0.0198791	0.0247046	-0.0229016	0.0118785	0.000437309	-0.0117397	0.0195367	-0.0227562	0.0179665	-0.0060295	-0.00454085	0.0162547	-0.0210602	0.0185453	-0.0120665	0.00220749	0.00889639	-0.01933	0.0219485	-0.0193987	0.00895217	0.00211281	-0.0133229	0.0205909	-0.0193373	0.0117626	-0.000394236	-0.011125	0.0189367	-0.0212367	0.0162412	-0.00379074	-0.00773972	0.0207073
% mX (1) @ t=52.4
0.0217904	-0.0186391	0.0104635	0.0049004	-0.017952	0.0251656	-0.0232323	0.0157945	-0.000576172	-0.0129602	0.0222055	-0.0265413	0.0208493	-0.00901075	-0.00714177	0.0206862	-0.0310171	0.027372	-0.0158598	-0.000478874	0.0137117	-0.0250226	0.0255869	-0.0195055	0.00927517	0.00708377	-0.0182494	0.0258658	-0.0268126	0.0164078	-0.00320079	-0.0140577	0.0275376	-0.0335397	0.02421	-0.0104069	-0.00797371	0.0222442	-0.0284417	0.022326	-0.0117955	-0.00309558	0.0186732	-0.0254082	0.0260154	-0.0171967	0.00289012	0.0127311	-0.0200859
% mX (1) @ t=52.5
0.0172826	-0.0148045	0.00647322	0.00397721	-0.01377	0.0168593	-0.0127427	0.00785292	0.0029661	-0.0105207	0.0142806	-0.0158953	0.00906225	-0.00299826	-0.00434017	0.0115025	-0.0173679	0.0144868	-0.00663492	-0.00228604	0.00744653	-0.0140859	0.0145015	-0.0110283	0.00474995	0.00361849	-0.00946369	0.0126485	-0.012601	0.00703065	-0.0034444	-0.00370102	0.010461	-0.0140667	0.0100201	-0.0045718	-0.00138825	0.00718928	-0.0134357	0.0114412	-0.0082859	0.00174404	0.00732843	-0.0107375	0.0141333	-0.0111107	0.00210655	0.00729215	-0.0149544
% mX (1) @ t=52.6
-0.0273586	0.0226796	-0.0127614	-0.00566285	0.0201157	-0.0288214	0.028311	-0.0165332	0.00109172	0.0155771	-0.0276545	0.0299974	-0.025643	0.010149	0.00913371	-0.02521	0.0343946	-0.031565	0.0191378	-0.000594106	-0.0182389	0.0292224	-0.0307536	0.023437	-0.0106706	-0.00725932	0.0212524	-0.0304775	0.0308274	-0.0212498	0.00301964	0.0161762	-0.0307142	0.0358374	-0.0278351	0.0123871	0.00889506	-0.0262464	0.0313009	-0.0270108	0.0136578	0.00377604	-0.0192733	0.0299169	-0.0287199	0.0183149	-0.00262957	-0.0159679	0.0247353
% mX (1) @ t=52.7
-0.00784815	0.00687891	-0.00478034	-0.00324939	0.00764797	-0.00861994	0.00591778	-0.00256764	-0.00285053	0.00570452	-0.00626108	0.00566406	-0.00337837	0.000913465	0.00146591	-0.00331539	0.00726949	-0.00421364	0.000220593	0.00301165	-0.0033236	0.00525171	-0.00420697	0.00275883	-0.00235295	-0.00210143	0.00180166	-0.00247906	0.00329093	-0.00198354	0.00328305	-0.00219721	-0.00054086	0.00399513	-0.00101706	0.000830194	-6.51008e-05	-0.00105864	0.00334008	-0.00345024	0.00404474	-0.00247646	-0.00145288	0.00355753	-0.00599149	0.00556621	-0.00213909	-0.00493798	0.00664108
% mX (1) @ t=52.8
0.0302821	-0.0250578	0.0118227	0.00512265	-0.0210135	0.0304511	-0.0306769	0.0170586	-0.00131403	-0.0169051	0.0300938	-0.0321731	0.0276302	-0.0110672	-0.00964311	0.0275494	-0.033401	0.0318157	-0.0192697	0.000520879	0.0205871	-0.0302402	0.0326405	-0.0255379	0.0102276	0.00584455	-0.022532	0.0317546	-0.0315626	0.0238428	-0.00381491	-0.015494	0.0300536	-0.033556	0.0292806	-0.0124165	-0.0096674	0.0279056	-0.032346	0.0289284	-0.0143161	-0.0040643	0.0193854	-0.0316736	0.0294802	-0.0182561	0.00122483	0.0157592	-0.0275781
% mX (1) @ t=52.9
-0.00262603	0.00118557	0.000895705	0.00167518	-0.0016182	-2.6125e-05	0.000900615	-0.0039488	0.00224166	-0.000295386	-0.00227956	0.0057373	-0.00316247	0.00178252	0.00139663	-0.00328133	0.00396301	-0.00438866	0.0047476	-0.00216055	-5.54326e-05	0.00465441	-0.00636863	0.00550874	-0.00223429	-0.0010972	0.00535782	-0.00766092	0.00709634	-0.00252408	-0.00123206	0.00605536	-0.00700748	0.00691757	-0.00589607	0.00251609	0.00236745	-0.00546322	0.00799412	-0.00444234	0.000807802	0.00276004	-0.00555423	0.0032407	-0.00215635	-0.000581005	0.00183175	4.04572e-05	0.00194414
% mX (1) @ t=53
-0.0300296	0.0241083	-0.00905215	-0.00508388	0.0208884	-0.0304922	0.0291243	-0.0176229	0.000616078	0.0165776	-0.0287839	0.0327892	-0.0258228	0.0109726	0.00943038	-0.0261991	0.0312917	-0.0298624	0.0187625	0.000348427	-0.019514	0.0298439	-0.0314376	0.0243769	-0.00945332	-0.00462043	0.0208939	-0.0300504	0.0308007	-0.0226982	0.00476447	0.0148401	-0.0273942	0.0303937	-0.0272292	0.0115978	0.00944303	-0.0258471	0.0318415	-0.0270514	0.0137278	0.00344895	-0.0194591	0.0295375	-0.0289168	0.0174867	-0.000664038	-0.0133472	0.0268346
% mX (1) @ t=53.1
0.0116741	-0.00785806	0.00346241	0.0018882	-0.00512495	0.00804219	-0.00840691	0.00848131	-0.00172374	-0.00531669	0.0115095	-0.0151244	0.0105103	-0.00379061	-0.00336479	0.0087758	-0.0146621	0.0131915	-0.00909255	0.00185221	0.0046812	-0.0141243	0.016739	-0.0133237	0.00722816	0.00429273	-0.0117349	0.0174129	-0.016926	0.00810715	-0.000269445	-0.00888493	0.0144142	-0.0170428	0.0111844	-0.00479591	-0.00415768	0.0120595	-0.0173041	0.0125918	-0.00558431	-0.00303978	0.0105843	-0.0104197	0.00921986	-0.00471827	9.92e-05	0.00559035	-0.00923816
% mX (1) @ t=53.2
0.027222	-0.0203024	0.00744665	0.00530609	-0.0187163	0.0279076	-0.0258975	0.0181352	-0.001227	-0.0138991	0.0249461	-0.0305519	0.0225134	-0.00924777	-0.00886622	0.0222362	-0.0284817	0.0253782	-0.016022	-0.000934777	0.0152415	-0.0266308	0.027394	-0.020285	0.00904585	0.00457469	-0.0168515	0.0257441	-0.0272616	0.0180735	-0.00477515	-0.0125402	0.0226893	-0.0272333	0.0227789	-0.0105274	-0.00796154	0.0219902	-0.0292429	0.0226379	-0.0112956	-0.00388782	0.0195931	-0.0259159	0.0262565	-0.0153567	0.000972628	0.011584	-0.0228958
% mX (1) @ t=53.3
-0.0175122	0.0136523	-0.00688294	-0.00483513	0.0118981	-0.0154083	0.0170856	-0.012238	0.00314629	0.0096395	-0.0202697	0.022582	-0.0181175	0.00569701	0.00512348	-0.0154808	0.0234915	-0.0218221	0.0127277	-0.00280244	-0.00972601	0.0211577	-0.0261434	0.0216527	-0.0108024	-0.00602022	0.0185984	-0.0261126	0.0240575	-0.0137858	0.000474271	0.0109383	-0.0218855	0.0252189	-0.017511	0.00661241	0.0056361	-0.0187472	0.024087	-0.0204344	0.0087525	0.0050736	-0.0147649	0.0187724	-0.0155035	0.010033	-0.00145505	-0.0103329	0.0157317
% mX (1) @ t=53.4
-0.0224873	0.0159563	-0.00654432	-0.00574161	0.0151978	-0.0216271	0.0215143	-0.015621	0.00256386	0.0100868	-0.0195769	0.0234376	-0.0177461	0.00577068	0.00645427	-0.0157599	0.0222382	-0.0189328	0.0105174	0.00076866	-0.0108345	0.0197633	-0.019831	0.0135267	-0.00704343	-0.00371602	0.0107914	-0.01844	0.0203274	-0.0130464	0.00348693	0.00784915	-0.0166002	0.0211888	-0.0160259	0.00766092	0.00500315	-0.0168745	0.0225556	-0.0172483	0.00789223	0.00465845	-0.0168702	0.0214249	-0.0203134	0.0125212	-0.0021558	-0.00991591	0.0179873
% mX (1) @ t=53.5
0.0227168	-0.0195633	0.00840818	0.00662414	-0.0180185	0.0227475	-0.0243484	0.0161086	-0.00459367	-0.012503	0.025746	-0.0275101	0.0224447	-0.0083079	-0.00632861	0.0209127	-0.0286159	0.0279016	-0.0164054	0.00302557	0.014056	-0.0256564	0.0320078	-0.0278375	0.0122641	0.00589206	-0.0236948	0.0315524	-0.0285763	0.0185211	-0.00129203	-0.0133868	0.0271859	-0.0296869	0.0226251	-0.00768632	-0.00758828	0.0226097	-0.027816	0.0253356	-0.0104509	-0.00723215	0.0189398	-0.0259079	0.0219332	-0.0149093	0.00204847	0.0128225	-0.0221753
% mX (1) @ t=53.6
0.0134433	-0.0107342	0.00493217	0.00424304	-0.00981269	0.0123315	-0.0147965	0.010253	-0.00386161	-0.00591167	0.0138492	-0.0149879	0.0122733	-0.00252064	-0.00355463	0.00934257	-0.0131459	0.0111314	-0.0039541	-0.00018268	0.00643875	-0.0102294	0.0106399	-0.00724462	0.00323036	0.00176336	-0.00581599	0.00991524	-0.0107479	0.00769441	-0.00154645	-0.00234971	0.00975587	-0.0126084	0.00954509	-0.00412598	-0.00217341	0.0118583	-0.0147331	0.0125474	-0.00434836	-0.00498477	0.0111587	-0.0148771	0.0116267	-0.00827433	0.00191803	0.00721236	-0.0120642
% mX (1) @ t=53.7
-0.0264813	0.0225084	-0.00901944	-0.00654478	0.0212654	-0.0288817	0.0279362	-0.0196509	0.00476394	0.0137897	-0.0279388	0.0317388	-0.0246722	0.0114954	0.00755821	-0.0239425	0.0309344	-0.0300491	0.0198337	-0.00218931	-0.0157671	0.0284969	-0.0352667	0.0315241	-0.0137581	-0.00664794	0.0270349	-0.034726	0.0313481	-0.0205142	0.00293873	0.0161639	-0.028874	0.0315372	-0.0253267	0.0087393	0.0104696	-0.0245606	0.0311231	-0.027122	0.0112751	0.00810811	-0.0226358	0.02949	-0.0276154	0.0173673	-0.00125815	-0.0140527	0.0255608
% mX (1) @ t=53.8
-0.00404098	0.00528329	-0.00214902	-0.00157875	0.00324143	-0.00284057	0.00531008	-0.00456091	0.00357814	0.00218626	-0.00711555	0.00650626	-0.00444454	0.000646132	0.00104671	-0.00313763	0.00331286	-0.00241241	-0.00112426	0.000833446	-0.00149366	-0.00020978	0.000262379	-4.27152e-05	0.00147465	0.00101478	0.000116576	6.33057e-05	0.000138534	-0.00153794	0.000753895	-0.00127155	-0.00245876	0.00354873	-0.00350457	0.0010932	0.000709422	-0.00527569	0.00710362	-0.00750331	0.00170926	0.0037254	-0.00484068	0.00564423	-0.0028352	0.00295162	-0.000880568	-0.00297743	0.00575518
% mX (1) @ t=53.9
0.0297522	-0.0227422	0.00949493	0.00608024	-0.0218373	0.0318312	-0.0289721	0.0210653	-0.00338363	-0.0147267	0.0284009	-0.0339376	0.0263042	-0.0135653	-0.00738907	0.024159	-0.0319397	0.030348	-0.0216212	0.00167218	0.015571	-0.0296172	0.0355001	-0.0307795	0.0149048	0.00793032	-0.0266748	0.0352495	-0.0325037	0.0205134	-0.00365146	-0.0180759	0.0291837	-0.0325257	0.0253638	-0.00848629	-0.0129784	0.026085	-0.0335145	0.0274691	-0.0126193	-0.00697581	0.024129	-0.0303951	0.0304603	-0.0176702	0.000623515	0.0145938	-0.0258949
% mX (1) @ t=54
-0.00383154	0.00162424	-0.000530572	-0.00189329	0.00420724	-0.00560613	0.00534583	-0.000316961	-0.00243941	0.00252959	-0.00190777	0.00257212	-0.00479605	0.00161452	4.39254e-06	-0.00321547	0.00708688	-0.00814061	0.00536459	-0.00217449	-0.00490621	0.0106877	-0.0114974	0.0081397	-0.004493	-0.00237647	0.00648899	-0.0105831	0.0108949	-0.00616098	-0.00068541	0.00382808	-0.00660323	0.00592613	-0.00261656	6.68394e-05	0.000845819	-0.00278845	0.000727699	-4.91846e-05	0.00147646	-0.00186438	-0.000626558	0.00475615	-0.00468685	0.00318168	-0.000881	-0.00122053	0.00195093
% mX (1) @ t=54.1
-0.0305429	0.0221281	-0.0103266	-0.00495696	0.02029	-0.0303929	0.0289973	-0.0192151	0.00217697	0.0141341	-0.0264047	0.0319087	-0.0269703	0.0125281	0.00616084	-0.0217627	0.0297443	-0.0284235	0.0198941	-0.00360848	-0.012986	0.0269475	-0.0321897	0.0270199	-0.0141508	-0.00814416	0.0237027	-0.0322621	0.0298595	-0.0178059	0.00107003	0.0172052	-0.0279622	0.030879	-0.0231974	0.00702497	0.0127879	-0.0272986	0.0326359	-0.0261991	0.0129611	0.00515911	-0.022322	0.0303801	-0.0293447	0.0166052	0.000110595	-0.0150626	0.0250605
% mX (1) @ t=54.2
0.0113075	-0.0101878	0.00346737	0.00489694	-0.0114047	0.0139304	-0.0141603	0.00519207	0.00162382	-0.00758654	0.0112345	-0.0122869	0.0123291	-0.00525211	-0.00096496	0.00904073	-0.0158888	0.0172305	-0.0104456	0.00365231	0.00932367	-0.0186837	0.0210634	-0.0161302	0.00599859	0.00272896	-0.0133367	0.0197539	-0.0195655	0.0116608	0.000863569	-0.00743564	0.0145778	-0.0140124	0.00819985	-0.000806583	-0.00377063	0.00968718	-0.00920866	0.00861429	-0.00531732	0.000633969	0.00558512	-0.0134445	0.0121687	-0.00917855	0.0023829	0.0055843	-0.0112745
% mX (1) @ t=54.3
0.0262472	-0.0207485	0.0104263	0.00303172	-0.0164621	0.0250687	-0.0270513	0.0158485	-0.00240855	-0.0112197	0.0215586	-0.0262382	0.0246563	-0.0100907	-0.00428873	0.0176449	-0.0254342	0.0252482	-0.0160904	0.00547733	0.010183	-0.0219058	0.026004	-0.021694	0.0104606	0.00593917	-0.0192545	0.0263638	-0.0248111	0.0143307	0.00224367	-0.0148784	0.0261382	-0.0275706	0.0196921	-0.00466785	-0.011156	0.0263773	-0.0285069	0.0230627	-0.0110579	-0.00436996	0.0189442	-0.0287961	0.0246755	-0.0138927	-0.00103339	0.0143591	-0.0231173
% mX (1) @ t=54.4
-0.0194203	0.0177732	-0.00724948	-0.00598933	0.0163249	-0.0214159	0.0196178	-0.0113379	-0.000145005	0.0108685	-0.0183989	0.0210483	-0.0171141	0.00995833	0.00187237	-0.0140237	0.0234165	-0.0247978	0.0173522	-0.00361944	-0.0121459	0.0243096	-0.0279384	0.0218085	-0.00784337	-0.00382584	0.0183758	-0.0265583	0.0255809	-0.0150253	-3.11053e-06	0.0136163	-0.021667	0.0212571	-0.0128167	0.00145726	0.00832276	-0.0142075	0.0175197	-0.015656	0.00838315	0.00116226	-0.0114611	0.0188493	-0.0191961	0.0131794	-0.00247212	-0.0103591	0.0194867
% mX (1) @ t=54.5
-0.0187194	0.017381	-0.0086918	-0.00205809	0.0120637	-0.0189901	0.021351	-0.0121289	0.00197036	0.00785555	-0.0153269	0.0191895	-0.0179551	0.00785884	0.00291792	-0.0125471	0.0189419	-0.0187967	0.0118939	-0.00539723	-0.00626896	0.0155623	-0.0188711	0.0157518	-0.00574001	-0.0029626	0.0142088	-0.019582	0.0184394	-0.00942856	-0.00382872	0.012497	-0.0214708	0.0225619	-0.0154358	0.00296792	0.0098082	-0.0214351	0.0232099	-0.0188161	0.00876505	0.00309975	-0.0149857	0.0239087	-0.0196912	0.0109781	0.000519011	-0.0115024	0.0190267
% mX (1) @ t=54.6
0.0285809	-0.0231042	0.0104347	0.00665545	-0.0205026	0.0274215	-0.0233286	0.0164861	-0.00142016	-0.0132787	0.0238156	-0.0269952	0.0204764	-0.0128993	-0.00279324	0.0185049	-0.0290567	0.0305064	-0.0233245	0.00374442	0.0138293	-0.0281732	0.0331007	-0.0257198	0.0110223	0.00660453	-0.0222372	0.0318792	-0.0294275	0.0167867	-4.67845e-05	-0.0197988	0.027803	-0.0272813	0.0171418	-0.00216484	-0.0117898	0.0178595	-0.0239904	0.0214122	-0.0115071	-0.00270663	0.0163915	-0.0225247	0.0253928	-0.0170884	0.0027812	0.0139201	-0.0252065
% mX (1) @ t=54.7
0.00948597	-0.00996807	0.00582318	0.000850918	-0.00677439	0.0122105	-0.0121046	0.00838175	-0.00121661	-0.00394916	0.00818639	-0.0112613	0.0090229	-0.00632238	-0.000650108	0.00599513	-0.00986327	0.00955958	-0.00773473	0.00295389	0.00182107	-0.00767146	0.00999396	-0.00739781	0.00184906	0.000854762	-0.00694721	0.01127	-0.0104376	0.00399636	0.00284676	-0.010154	0.0140439	-0.0150772	0.0096454	-0.000888333	-0.00911054	0.0140489	-0.0172765	0.0133988	-0.00614681	-0.00200753	0.0110697	-0.0156105	0.0143682	-0.00717711	-0.000103697	0.00736322	-0.0109518
% mX (1) @ t=54.8
-0.0340307	0.0254588	-0.0116026	-0.00684699	0.023506	-0.0305152	0.0269791	-0.0186464	0.00306934	0.0146566	-0.0271861	0.0296999	-0.0241962	0.0136535	0.00248165	-0.0205144	0.0316232	-0.0342156	0.0256032	-0.00511846	-0.0150522	0.0296156	-0.0345504	0.0272328	-0.012989	-0.00875958	0.0244012	-0.0337276	0.030657	-0.017697	-0.0019599	0.0232001	-0.0328594	0.030795	-0.0195572	0.00169432	0.0131378	-0.0226719	0.0280686	-0.0260989	0.0142045	0.00372034	-0.018779	0.0264273	-0.0292433	0.0207243	-0.00329597	-0.014888	0.0276053
% mX (1) @ t=54.9
-0.00150953	0.00108507	-0.00240492	0.000939701	0.00119312	-0.0032374	0.00175589	-0.00350325	0.00138019	-0.000379674	-0.000587729	0.00136283	-0.000397615	0.00348455	-0.00257776	0.00109449	-0.000794829	0.00011832	0.00239275	-0.000476183	0.00186723	-0.000772242	-0.000460136	-0.00107908	0.000262669	-0.000137032	-0.000317805	-0.00239599	0.00179648	0.000314217	-0.00127699	0.00613333	-0.00585318	0.0056961	-0.00317706	-0.00202519	0.00697263	-0.00693455	0.00899789	-0.00675528	0.00272744	0.0021307	-0.00637849	0.0058819	-0.00680815	0.00290264	0.000553223	-0.00278683	0.00157889
% mX (1) @ t=55
0.0347998	-0.02664	0.0107427	0.00730829	-0.0238364	0.0301093	-0.0292287	0.0186823	-0.00467587	-0.0138875	0.0271458	-0.0299819	0.0269737	-0.0138397	-0.00112556	0.0186801	-0.0311235	0.0349631	-0.0245559	0.00688936	0.0150014	-0.0286672	0.0327407	-0.0276143	0.0125228	0.0092093	-0.0259491	0.0325781	-0.0296564	0.0170455	0.00500093	-0.0239388	0.0356425	-0.0318581	0.0187295	-5.20955e-05	-0.0143767	0.0273245	-0.030414	0.0282199	-0.0149089	-0.00427282	0.0192023	-0.0294374	0.0299212	-0.0225391	0.00480128	0.013392	-0.0284413
% mX (1) @ t=55.1
-0.00640009	0.00656257	-0.00112122	-0.00329432	0.00431718	-0.0067313	0.00703563	-0.00335359	-0.00121201	0.00381336	-0.00680071	0.00993152	-0.00762857	0.00202199	0.00450945	-0.00750676	0.010653	-0.00877304	0.00473477	-0.000761905	-0.00387081	0.00798976	-0.00911332	0.00802526	-0.00233403	-0.00127062	0.00630731	-0.00671186	0.00558204	-0.00242738	0.000228884	0.000542074	-0.00211933	0.00375481	-0.00281249	0.00355665	-0.00151433	-4.71199e-06	0.00149643	-0.000344751	0.000677521	-0.00210598	0.000239	0.00249623	-0.00231132	0.00169024	-0.00224055	-0.00136404	0.00634378
% mX (1) @ t=55.2
-0.032397	0.0269112	-0.0100818	-0.00752279	0.0213349	-0.0284132	0.0286081	-0.0178139	0.00406014	0.0119081	-0.0237062	0.0282204	-0.0255965	0.0134258	0.000857035	-0.0151842	0.0283792	-0.0315822	0.0219206	-0.00681621	-0.0134573	0.0267248	-0.0300505	0.0261926	-0.0103086	-0.00847519	0.025766	-0.0307468	0.0280513	-0.0148348	-0.00647292	0.0233534	-0.0343545	0.0309488	-0.0163935	-0.000384311	0.0154878	-0.0279608	0.0314783	-0.0275147	0.0145887	0.00288081	-0.0187789	0.0302965	-0.0296832	0.0218693	-0.00652938	-0.0118724	0.0281373
% mX (1) @ t=55.3
0.0155072	-0.0130649	0.00576538	0.00427516	-0.0109522	0.0169138	-0.0154516	0.0103585	0.000472301	-0.00760348	0.014374	-0.0194946	0.0150379	-0.0073761	-0.00514632	0.0141587	-0.0182745	0.0160934	-0.0114713	0.0015526	0.00596128	-0.0146818	0.0187027	-0.0134874	0.00504543	0.0040537	-0.0114332	0.0161762	-0.0122881	0.00423461	0.00111974	-0.00779171	0.00971906	-0.0115797	0.00912219	-0.0035713	-0.0041142	0.00751573	-0.0113365	0.00869146	-0.00554806	0.00183692	0.00611098	-0.0106879	0.0125907	-0.0080442	0.00322894	0.00586554	-0.0128513
% mX (1) @ t=55.4
0.0282521	-0.0238241	0.00895069	0.0070877	-0.0165198	0.0238502	-0.0232862	0.0158403	-0.0028249	-0.00801878	0.0175801	-0.0241333	0.0206937	-0.012301	-0.000569169	0.0117459	-0.0232925	0.0252359	-0.0185778	0.00453249	0.0104787	-0.0227537	0.026524	-0.021694	0.00793107	0.00782882	-0.0223838	0.0282072	-0.0247246	0.0114159	0.00551892	-0.0218004	0.0298844	-0.0279129	0.0142452	0.00059626	-0.0158105	0.0250939	-0.0301944	0.0238689	-0.0122519	-0.00149924	0.0173092	-0.0267239	0.0270383	-0.01882	0.00774944	0.00976686	-0.0245606
% mX (1) @ t=55.5
-0.0238089	0.018783	-0.00985057	-0.00374201	0.0172509	-0.0239137	0.0225966	-0.0154019	0.00246092	0.0106087	-0.0212808	0.0259002	-0.022037	0.0107625	0.00522465	-0.0202568	0.0243928	-0.0227137	0.0154842	-0.00246577	-0.00962925	0.0207614	-0.0258315	0.018191	-0.00712847	-0.0069085	0.0167388	-0.0235561	0.0181951	-0.0074282	-0.00299206	0.0130156	-0.0176133	0.0184465	-0.0152204	0.00293631	0.00801004	-0.0159502	0.0190722	-0.0173779	0.0103326	4.87333e-06	-0.0108762	0.0179223	-0.0206171	0.0152182	-0.00347004	-0.00908779	0.0182471
% mX (1) @ t=55.6
-0.0223439	0.0172588	-0.00700547	-0.00490955	0.0119127	-0.0171318	0.0160398	-0.0114857	0.00175505	0.00408106	-0.0104605	0.0163693	-0.0144795	0.0101056	-0.00137655	-0.00792956	0.0148292	-0.0171619	0.0142098	-0.00327796	-0.00614566	0.016331	-0.0214738	0.0155819	-0.0058723	-0.0072138	0.0172575	-0.024192	0.0191208	-0.00704949	-0.00523526	0.0188271	-0.023474	0.0213169	-0.0117087	-0.00227844	0.0142488	-0.0209361	0.0243514	-0.0184424	0.00924071	0.000931745	-0.0140124	0.0210525	-0.0222764	0.0154603	-0.00671125	-0.00691996	0.0177271
% mX (1) @ t=55.7
0.0281202	-0.0235943	0.0128615	0.00262426	-0.0211594	0.0288111	-0.0284362	0.0185713	-0.00542883	-0.0126798	0.02594	-0.0294803	0.0270399	-0.0131088	-0.0048231	0.022373	-0.0286103	0.0273845	-0.0176199	0.00442886	0.0126238	-0.0251167	0.0293265	-0.0228124	0.00800189	0.00922251	-0.0229801	0.0279078	-0.0225077	0.00983304	0.00625007	-0.0171613	0.024512	-0.0239997	0.0177625	-0.002078	-0.01144	0.0227735	-0.0250421	0.0244151	-0.0143583	-0.00165272	0.0143079	-0.0246229	0.0270331	-0.0210728	0.00390958	0.0107136	-0.0222375
% mX (1) @ t=55.8
0.0150773	-0.0100264	0.00386107	0.00233095	-0.00805679	0.00847848	-0.0076183	0.00484625	-0.00198804	-0.000648172	0.00364811	-0.00635181	0.00836602	-0.00672069	0.00290941	0.004026	-0.00576312	0.00839425	-0.00765633	0.00299948	0.00284289	-0.00954614	0.0138941	-0.00934923	0.00313239	0.00506108	-0.0116063	0.0171693	-0.0129047	0.00415153	0.00511436	-0.0128498	0.015805	-0.0134345	0.00885652	0.00316838	-0.0108381	0.0162861	-0.0154155	0.0122226	-0.00574869	-0.00198074	0.00888549	-0.013845	0.0150063	-0.0122778	0.00422744	0.00360676	-0.0106345
% mX (1) @ t=55.9
-0.0301186	0.0275993	-0.0148349	-0.00323158	0.0221887	-0.032269	0.0316803	-0.0214691	0.0069251	0.0132295	-0.0281254	0.0327177	-0.029447	0.0150228	0.0049967	-0.0216617	0.0313359	-0.029161	0.0185552	-0.00456813	-0.0147989	0.0279187	-0.03013	0.0248644	-0.00773999	-0.0110409	0.0271213	-0.0298777	0.0253795	-0.0113329	-0.00776769	0.0204983	-0.0288931	0.0285654	-0.0179423	0.00222677	0.0148755	-0.0269054	0.0313454	-0.0291661	0.0166797	0.00223835	-0.0177926	0.0296808	-0.0324994	0.0247173	-0.0066393	-0.0113657	0.0253066
% mX (1) @ t=56
-0.00469218	0.0026865	-0.000688607	0.000287501	0.00212783	0.000938775	-0.00237093	0.00279075	0.00165534	-0.00275871	0.00411295	-0.00489755	-0.000232247	0.00253711	-0.00320122	0.00176259	-0.00220769	0.000680485	0.000777933	-0.00331938	0.000482625	0.00288562	-0.00507331	0.00504343	-0.00112297	-0.0021434	0.00709832	-0.00838702	0.00661773	-0.00165297	-0.00458497	0.00565989	-0.00698224	0.00576791	-0.00362828	-0.00250275	0.00653713	-0.00823824	0.00475165	-0.00398065	0.00140881	0.00261297	-0.00262299	0.00459342	-0.00557607	0.00602498	-0.000620602	-0.0012081	0.00359395
% mX (1) @ t=56.1
0.0300255	-0.0288389	0.0165735	0.00308919	-0.0198191	0.0323933	-0.0319422	0.0233595	-0.00638745	-0.0121438	0.0270738	-0.0336058	0.0279577	-0.0148562	-0.00455823	0.0198063	-0.0311536	0.0288286	-0.0186382	0.00219469	0.0157647	-0.0287147	0.0310851	-0.0250123	0.00810324	0.0132783	-0.0289678	0.032116	-0.026564	0.0117655	0.00670343	-0.0228013	0.0309837	-0.0305068	0.0173408	-0.00178326	-0.0160167	0.0275271	-0.0350325	0.0307466	-0.0171089	-0.00149327	0.0204492	-0.0320647	0.0348768	-0.0247113	0.00872464	0.0117977	-0.0256918
% mX (1) @ t=56.2
-0.00571732	0.00445516	-0.00276826	-0.000577808	0.00491917	-0.00957255	0.0131237	-0.00968034	0.000503688	0.00678023	-0.012512	0.014185	-0.00878514	0.00166097	0.0027782	-0.00820482	0.00926928	-0.00944711	0.00429486	0.00337315	-0.00502725	0.00454892	-0.00428531	0.000389037	2.69328e-05	-0.000799963	-0.000608992	-0.00148369	0.000706774	-0.00181662	0.00296066	0.000559058	-0.00253241	0.0018148	-0.00270157	0.0010762	-0.00173051	-0.00182651	0.00486974	-0.00573062	0.0042166	-0.00162905	-0.0035346	0.00598714	-0.00434042	0.00262078	-0.00166866	-0.00023911	0.00273802
% mX (1) @ t=56.3
-0.0300645	0.0276804	-0.0167153	-0.00135014	0.0161963	-0.027844	0.0295291	-0.0221244	0.00542776	0.00962332	-0.023253	0.0306259	-0.0243003	0.0119103	0.00350584	-0.0181415	0.0273018	-0.027165	0.0175185	0.000319954	-0.0155385	0.0270348	-0.0307725	0.022534	-0.00740122	-0.0139964	0.0274436	-0.0327168	0.0254102	-0.0112581	-0.00529879	0.023235	-0.0311945	0.0286843	-0.017066	0.00078969	0.0138016	-0.0263326	0.0339338	-0.0291468	0.0157509	0.000781068	-0.0201121	0.0313014	-0.0324719	0.0226477	-0.00840726	-0.0111167	0.024404
% mX (1) @ t=56.4
0.0155501	-0.0127746	0.00683611	-0.000307545	-0.0104097	0.0168429	-0.0212031	0.0148317	-0.00387964	-0.00995926	0.0193232	-0.020703	0.0165366	-0.005709	-0.0038898	0.0132748	-0.0161777	0.0161109	-0.00767828	-0.00261263	0.010505	-0.0131942	0.0121942	-0.00641353	-0.00015345	0.00317212	-0.00726153	0.0101506	-0.00915343	0.00597146	-9.44283e-05	-0.00590596	0.010866	-0.0097919	0.00790902	-0.00144768	-0.00388203	0.0108945	-0.0131916	0.0143211	-0.00947374	-0.000153991	0.0083603	-0.0146211	0.0136217	-0.0110073	0.00354179	0.00177599	-0.00980089
% mX (1) @ t=56.5
0.0280764	-0.0242149	0.0147837	-0.0017119	-0.0124388	0.0213317	-0.0259717	0.0186781	-0.00521608	-0.00781476	0.0190789	-0.0243541	0.0197443	-0.00822518	-0.00263665	0.0159485	-0.0222902	0.024333	-0.0148073	-0.00106578	0.0138616	-0.0229152	0.0270617	-0.0190574	0.00499407	0.0120478	-0.0241776	0.0294639	-0.0219864	0.00972466	0.00514708	-0.0211746	0.0294972	-0.0253313	0.0162773	-0.000578668	-0.0106771	0.0234654	-0.0288937	0.0260491	-0.0144097	-0.00121931	0.0178715	-0.0286906	0.0271405	-0.019258	0.00526413	0.00918903	-0.0214497
% mX (1) @ t=56.6
-0.0239457	0.0219349	-0.0127365	0.00141918	0.0130282	-0.0240807	0.0269915	-0.0201289	0.00650629	0.0124814	-0.0247068	0.02636	-0.021916	0.00967991	0.00637397	-0.0175495	0.0238868	-0.0206406	0.0103428	0.00194048	-0.0149457	0.0207575	-0.0176657	0.01093	-0.000116883	-0.0061921	0.0141391	-0.016644	0.0163366	-0.00891204	-0.0028014	0.0112596	-0.0177727	0.0189852	-0.0127423	0.00348661	0.00964839	-0.0178166	0.0217434	-0.021921	0.0140932	0.00116111	-0.0135159	0.0216438	-0.0228706	0.0168514	-0.005492	-0.00527709	0.0173129
% mX (1) @ t=56.7
-0.0214889	0.0177775	-0.0101993	0.00282962	0.00803055	-0.0145034	0.0187759	-0.013566	0.00535463	0.0057826	-0.0137482	0.0157334	-0.0135711	0.00542535	0.0025878	-0.0110999	0.016848	-0.0190121	0.0115602	-0.000187724	-0.0112385	0.0185681	-0.021009	0.0156183	-0.00249773	-0.00865839	0.020146	-0.0233326	0.0183506	-0.0078761	-0.00586958	0.0175184	-0.0243682	0.0208044	-0.0126222	0.00163714	0.00838117	-0.0173991	0.0208747	-0.0202028	0.0118164	0.0022362	-0.0139363	0.0219776	-0.0202049	0.0142405	-0.00268315	-0.00590197	0.0159486
% mX (1) @ t=56.8
0.0297128	-0.0291045	0.0184776	-0.00147972	-0.0146562	0.0291004	-0.030294	0.0243237	-0.00776393	-0.0130229	0.0276254	-0.0311844	0.0250146	-0.0120789	-0.00786154	0.0216493	-0.0297822	0.0242732	-0.0135216	-0.00149799	0.0177275	-0.02645	0.0228065	-0.0138705	0.00189009	0.0104255	-0.0192996	0.0229058	-0.0215812	0.0103735	0.00518025	-0.0172822	0.0241165	-0.026722	0.0177964	-0.00457096	-0.0130184	0.0229998	-0.0291605	0.0272681	-0.0163323	-0.00111949	0.0174617	-0.0263501	0.0298952	-0.0213003	0.00835207	0.0090635	-0.0229653
% mX (1) @ t=56.9
0.0106826	-0.00878279	0.00457045	-0.00177861	-0.00240029	0.00807283	-0.00936174	0.00840455	-0.00418427	-0.00338486	0.00713476	-0.00647189	0.00568067	-0.00308343	-0.00266723	0.00521823	-0.0105672	0.0106006	-0.00703225	0.000748021	0.00812646	-0.0136646	0.0133175	-0.0101837	0.00141304	0.00547261	-0.0133766	0.0151309	-0.0139132	0.00608388	0.00465297	-0.0115118	0.0149354	-0.0142392	0.00744439	-0.00262172	-0.00567244	0.00869199	-0.0111687	0.0119984	-0.0076906	-0.00234913	0.00981133	-0.0128151	0.0124173	-0.00677227	0.00118785	0.00288788	-0.00812576
% mX (1) @ t=57
-0.0319363	0.0319906	-0.0216081	0.00173308	0.0165171	-0.0304731	0.0330748	-0.0261416	0.00791569	0.0120242	-0.0277353	0.033504	-0.0263294	0.0115159	0.00830399	-0.0259702	0.03218	-0.0267271	0.0145929	0.00313246	-0.0201234	0.0296316	-0.0269319	0.0153826	-0.00305813	-0.0134407	0.0223351	-0.0278303	0.0243466	-0.0117635	-0.00506341	0.0205265	-0.0287821	0.0307281	-0.0228514	0.00491445	0.0125222	-0.0263243	0.0331355	-0.0294813	0.016472	0.000773387	-0.0192557	0.0301685	-0.0330583	0.0249035	-0.0101119	-0.0106615	0.0249758
% mX (1) @ t=57.1
0.000714326	-0.000632689	0.000582227	-2.68447e-05	-0.0023033	-0.000488739	1.50957e-05	-0.00285488	0.00181506	0.000494773	-0.000441097	-0.00141035	0.00186476	0.000449674	0.000308555	0.000217862	0.00229761	-0.00192511	0.00294561	-0.00145724	-0.00336011	0.0070511	-0.00577961	0.00359279	-0.00180235	-0.00286724	0.00487655	-0.00697526	0.00774258	-0.00324937	-0.00253888	0.0050286	-0.00442125	0.00496365	-0.0021377	0.000627486	0.00169044	-0.000360599	0.00150872	-0.00313132	0.00219386	0.00163197	-0.00491423	0.00325067	-0.00285489	-0.000966359	0.000385849	-0.00117754	0.000326369
% mX (1) @ t=57.2
0.0324748	-0.0318762	0.0215842	-0.00215371	-0.0184529	0.0297934	-0.0349399	0.0257361	-0.00823085	-0.0104634	0.0264412	-0.0334561	0.0265901	-0.00957873	-0.00873179	0.0276558	-0.0319406	0.0277835	-0.0136562	-0.00525511	0.0213814	-0.030217	0.0292396	-0.0174602	0.00254167	0.0137621	-0.0249884	0.0304891	-0.0249999	0.0126873	0.00370881	-0.0205493	0.0311377	-0.0316072	0.0248146	-0.00575088	-0.0108011	0.0274658	-0.0339194	0.0289729	-0.0153167	-0.00140086	0.0191361	-0.0323441	0.0333405	-0.0272747	0.0100887	0.00994083	-0.0249371
% mX (1) @ t=57.3
-0.012011	0.0103798	-0.00540385	0.000362874	0.0058631	-0.0095136	0.00865495	-0.00470324	0.00152851	0.00247117	-0.006144	0.00829838	-0.00764026	0.00228633	0.00389571	-0.00505611	0.00705692	-0.00511558	0.00036148	0.00253408	-0.00244296	0.00138874	-0.00213733	0.00308425	0.000963916	-0.00118136	0.00399808	-0.00170462	0.000182211	-0.000355415	0.000400401	0.00133983	-0.00492236	0.00577941	-0.00334145	0.00315134	0.00275987	-0.00655888	0.00768997	-0.00575044	0.0033743	-0.000195979	-0.00219723	0.00617684	-0.00910147	0.00812847	-0.00387776	-0.000367405	0.00741113
% mX (1) @ t=57.4
-0.0304984	0.0290622	-0.0192086	0.00232236	0.0177184	-0.0283979	0.0325625	-0.0229685	0.00799384	0.00908696	-0.0242131	0.0314417	-0.0260494	0.0091209	0.00951752	-0.0252024	0.0310344	-0.0272454	0.0123213	0.00614601	-0.0209063	0.0285924	-0.0283996	0.018582	-0.0011947	-0.0122601	0.0258086	-0.0295532	0.0239583	-0.0126982	-0.00250765	0.0187841	-0.0305382	0.0307719	-0.0223701	0.00729895	0.010417	-0.0261178	0.0319325	-0.026204	0.0135733	0.00196819	-0.0169133	0.0296636	-0.031413	0.0256701	-0.00869506	-0.00819605	0.0228186
% mX (1) @ t=57.5
0.0217504	-0.0196439	0.0105325	0.000273936	-0.00963479	0.0190732	-0.0166833	0.0126589	-0.0048076	-0.00480045	0.012081	-0.0148882	0.0126738	-0.00528675	-0.00607559	0.0107922	-0.0156772	0.0117904	-0.00436862	-0.00304166	0.00831655	-0.0107891	0.0105122	-0.00797297	0.00145783	0.00670201	-0.0112116	0.0110747	-0.00893848	0.0042167	0.0019798	-0.00843615	0.0137672	-0.015765	0.010149	-0.00481915	-0.00658368	0.0132973	-0.0162037	0.0141196	-0.00791244	-0.0011419	0.00960679	-0.0150775	0.0202289	-0.0150016	0.00815024	0.00286437	-0.0146362
% mX (1) @ t=57.6
0.0254718	-0.0236003	0.0147865	-0.00161404	-0.0133784	0.0253575	-0.0256484	0.0184524	-0.00596539	-0.00903543	0.0219021	-0.0278741	0.0234911	-0.00867428	-0.0104807	0.0211156	-0.028526	0.0235529	-0.00967659	-0.00633544	0.0184628	-0.0244603	0.0243295	-0.0170556	0.00150427	0.0112685	-0.0231169	0.0250649	-0.020618	0.0115285	0.000836107	-0.0145205	0.0253016	-0.027153	0.018244	-0.00854467	-0.0093544	0.0218981	-0.0268826	0.0221443	-0.0119599	-0.00108415	0.0130691	-0.0221843	0.0264422	-0.0192956	0.00706217	0.0059528	-0.0183447
% mX (1) @ t=57.7
-0.0286946	0.0266785	-0.0148724	-0.000519324	0.0137454	-0.024122	0.0242293	-0.0185445	0.0061474	0.00816205	-0.0184137	0.0214161	-0.0170063	0.00679001	0.00657635	-0.0182854	0.021856	-0.0172245	0.0076189	0.00348608	-0.0131779	0.0186261	-0.0177093	0.0114863	-0.0033305	-0.0112039	0.0169375	-0.0193952	0.0161803	-0.00759478	-0.00356255	0.0138864	-0.0206941	0.0230275	-0.0183266	0.0051611	0.00818748	-0.0192007	0.0237313	-0.022075	0.0127716	0.000929058	-0.014613	0.0229646	-0.0264309	0.021011	-0.0109913	-0.00519743	0.0202575
% mX (1) @ t=57.8
-0.0183035	0.0167703	-0.00952968	0.000136076	0.00922187	-0.0196312	0.0173129	-0.012582	0.00332798	0.00821215	-0.0180924	0.0226409	-0.0192458	0.00756213	0.00834074	-0.017275	0.0231827	-0.0184191	0.00688487	0.00582066	-0.0151773	0.0195913	-0.0190031	0.013222	-0.00327245	-0.0104296	0.0172543	-0.0190041	0.0163576	-0.0100507	0.000982561	0.00934438	-0.0175065	0.0198747	-0.0139799	0.0061461	0.00679597	-0.0158392	0.0187072	-0.0158038	0.00853578	0.000163316	-0.00814355	0.013348	-0.0181479	0.0120779	-0.00549352	-0.00384544	0.0127883
% mX (1) @ t=57.9
0.0336403	-0.0314714	0.0180467	0.000872629	-0.0183175	0.0262636	-0.0298636	0.0211456	-0.00542624	-0.0118147	0.0241191	-0.0271968	0.020749	-0.00792761	-0.00662305	0.0237312	-0.0263139	0.0218159	-0.010548	-0.00412781	0.0178556	-0.0255131	0.0239992	-0.0152493	0.00299661	0.0124311	-0.0222432	0.0265153	-0.0227837	0.0114767	0.00381779	-0.0175119	0.0258056	-0.0277924	0.0234498	-0.00567314	-0.00922474	0.0231943	-0.0295941	0.0276912	-0.0168134	0.000264714	0.0164939	-0.0283158	0.0291332	-0.026033	0.0122102	0.00704928	-0.0246169
% mX (1) @ t=58
0.00870703	-0.00822598	0.00402108	0.000835399	-0.00605699	0.0104267	-0.0104863	0.00727903	-0.00179182	-0.00577946	0.0126781	-0.0159436	0.0135668	-0.00546689	-0.00418554	0.0142493	-0.0156029	0.0118114	-0.00354801	-0.00450005	0.0101657	-0.0128535	0.0120225	-0.00838047	0.00365123	0.00730802	-0.00988519	0.0109126	-0.00978185	0.00679311	-0.0022535	-0.00316929	0.00789278	-0.0102296	0.00986409	-0.00192852	-0.00317092	0.00819033	-0.00866266	0.00735651	-0.00337596	-0.000577919	0.00364571	-0.00592021	0.00664053	-0.00542397	0.00303523	0.00138796	-0.00592132
% mX (1) @ t=58.1
-0.0355967	0.0331236	-0.0196128	-0.00131806	0.020564	-0.0288257	0.0329819	-0.0231479	0.00479709	0.0146181	-0.0285488	0.0318453	-0.024053	0.00965385	0.00806172	-0.0250502	0.0299886	-0.0246533	0.0122379	0.00479956	-0.021047	0.0302283	-0.0290332	0.0189172	-0.00194591	-0.0116223	0.0262563	-0.0315568	0.0272924	-0.0143587	-0.00286253	0.0182461	-0.0279423	0.0305575	-0.0238499	0.00784481	0.0103729	-0.0249693	0.0330927	-0.0302071	0.0185475	-0.000432948	-0.0180231	0.0306345	-0.0313739	0.027625	-0.011929	-0.00842393	0.0265836
% mX (1) @ t=58.2
0.00147765	-0.00119046	0.00171667	-0.00236321	0.00306056	2.9589e-05	0.00280603	-0.00151929	-4.07282e-05	0.00252816	-0.00553415	0.00708156	-0.00577816	0.00255154	0.00143159	-0.0095983	0.00784812	-0.00456167	0.000640087	0.00244658	-0.00408299	0.00417545	-0.00289633	0.00240883	-0.00100421	-0.000890984	0.00140736	-0.000621863	0.00121525	-0.00207267	0.00244237	-0.00243213	0.0016854	0.000702621	-0.00362641	-0.000661028	-0.000462556	0.00154514	-0.00265273	0.00266251	-0.00194196	0.000447766	0.00160427	-0.00251756	0.00560967	-0.00092538	-0.00103737	0.00203755	-0.00169622
% mX (1) @ t=58.3
0.0346569	-0.0316499	0.0179157	0.00311578	-0.0208755	0.0321111	-0.0324896	0.0231775	-0.00362209	-0.016692	0.0305754	-0.0334485	0.0253545	-0.0099188	-0.0104367	0.0236814	-0.0318904	0.0264703	-0.0131973	-0.00494888	0.0220417	-0.0316217	0.0308297	-0.0194652	0.00226336	0.0107123	-0.0256931	0.0325707	-0.0284649	0.0155291	0.00154227	-0.0172751	0.0278503	-0.0303951	0.0214624	-0.0103546	-0.00922187	0.0235437	-0.0318738	0.0291678	-0.0181167	0.000639231	0.0177193	-0.0288854	0.0329712	-0.0261957	0.0118766	0.00804034	-0.0256433
% mX (1) @ t=58.4
-0.0112938	0.0100904	-0.0061514	0.00261183	0.00270247	-0.00881346	0.00668292	-0.00361245	0.00119171	0.00140929	-0.00234134	0.00234276	-0.00194274	6.70641e-05	-0.00103764	0.00255368	-0.00107085	-0.00244622	0.00209749	-0.000132539	-0.00241221	0.00499504	-0.00572148	0.00365379	-0.002027	-0.00511323	0.00662368	-0.00893521	0.00780525	-0.00361041	-0.00181934	0.00727931	-0.0100515	0.00751854	-0.00473659	0.0013355	0.00285462	-0.0103293	0.0129452	-0.0121001	0.00706973	-0.00025629	-0.00643551	0.0124956	-0.0154921	0.00903348	-0.00158641	-0.00466671	0.00917312
% mX (1) @ t=58.5
-0.0299935	0.0271367	-0.0140785	-0.003863	0.0200288	-0.0330239	0.0301452	-0.0204455	0.00230401	0.0174081	-0.0301919	0.032585	-0.0247972	0.00769045	0.0118764	-0.023339	0.0314997	-0.0281667	0.0143488	0.00374335	-0.0203295	0.0301081	-0.0298758	0.0185784	-0.00466871	-0.0109015	0.0225201	-0.0300642	0.0263939	-0.0144532	-0.000944535	0.0158748	-0.0262803	0.0271177	-0.0197633	0.0110549	0.00518651	-0.0200493	0.0269887	-0.0253114	0.015597	-0.000661974	-0.0146845	0.0249024	-0.031069	0.0226767	-0.0100077	-0.00695293	0.022032
% mX (1) @ t=58.6
0.0181076	-0.0160595	0.00940192	-0.00113457	-0.0102057	0.0157462	-0.0162922	0.00812412	-0.000958225	-0.0056308	0.0103186	-0.0116588	0.00844445	-0.00263423	-0.000163299	0.00608351	-0.00712362	0.00944	-0.00631841	-0.000639664	0.00789662	-0.0133058	0.0140457	-0.0114753	0.00391456	0.00860897	-0.0154708	0.0174045	-0.0157203	0.00863684	0.00189463	-0.0122295	0.0173281	-0.01637	0.0138025	-0.00364287	-0.00462051	0.0164077	-0.0217764	0.0196096	-0.0114706	0.000412248	0.0108108	-0.0218982	0.0226468	-0.0172194	0.00425591	0.00677373	-0.0148519
% mX (1) @ t=58.7
0.0245746	-0.0218822	0.0103634	0.00314981	-0.0185906	0.0291737	-0.0273516	0.0162192	-0.00114651	-0.0162546	0.0276609	-0.0296441	0.0217015	-0.00451821	-0.0108469	0.0232765	-0.0285409	0.0276756	-0.0147139	-0.0023895	0.0172875	-0.0262406	0.0252745	-0.0164272	0.00595585	0.00937862	-0.0176421	0.0235797	-0.0218784	0.0124241	0.000289438	-0.0133239	0.0216707	-0.0207741	0.0172455	-0.00869027	-0.000713032	0.0141973	-0.0198165	0.0191676	-0.0116649	0.000510155	0.0100026	-0.0201454	0.0241149	-0.018138	0.00643815	0.0060354	-0.0180399
% mX (1) @ t=58.8
-0.0238403	0.0206367	-0.0119898	-0.00215206	0.0164394	-0.0222925	0.0236159	-0.0135018	0.000493601	0.0100473	-0.0180856	0.0197801	-0.0135865	0.00568589	0.0036445	-0.013995	0.0178788	-0.0167302	0.0114342	3.07594e-05	-0.0122577	0.0200661	-0.0218902	0.018521	-0.0048499	-0.00931447	0.0222955	-0.0246138	0.0219843	-0.0127791	-0.00218663	0.0162347	-0.0235651	0.0259203	-0.0207906	0.00814444	0.00653757	-0.0195121	0.0280391	-0.0250382	0.0148496	-0.000254297	-0.0159728	0.0282254	-0.0282957	0.0223715	-0.00690061	-0.0090367	0.0199243
% mX (1) @ t=58.9
-0.0178949	0.0157332	-0.00818615	-0.00195631	0.0156221	-0.0221186	0.0225155	-0.0111028	-0.00115551	0.0134206	-0.0226422	0.0242916	-0.0159361	0.00235082	0.0086982	-0.019906	0.0226285	-0.0219107	0.012871	0.00124494	-0.0132808	0.0197151	-0.0181875	0.0136752	-0.00473093	-0.00566182	0.0125893	-0.014626	0.0147823	-0.00937453	0.000390304	0.00856006	-0.0122872	0.0116532	-0.0108704	0.00527408	-0.00179523	-0.00620388	0.01133	-0.010932	0.00707113	-0.0017273	-0.00437799	0.0132752	-0.0144895	0.0123539	-0.00266407	-0.00574875	0.0135078
% mX (1) @ t=59
0.0290887	-0.0250495	0.0137944	0.00535443	-0.020469	0.0289892	-0.0275876	0.0176026	0.000143895	-0.0146121	0.0240405	-0.0249878	0.0178956	-0.00792703	-0.00774028	0.0194779	-0.0267222	0.0226492	-0.0148874	0.0013469	0.0142283	-0.0246256	0.0288487	-0.0229647	0.00677224	0.00952355	-0.0252892	0.0303764	-0.0259086	0.0148881	0.00179183	-0.0168351	0.0267614	-0.0315883	0.0243983	-0.0123124	-0.0074045	0.0209121	-0.030188	0.0277489	-0.0169805	9.60887e-05	0.0195854	-0.0305869	0.0328179	-0.0239711	0.00818304	0.0117719	-0.0249592
% mX (1) @ t=59.1
0.00858799	-0.00798834	0.00598069	0.00139367	-0.00966317	0.0136839	-0.0143394	0.00684243	0.00318011	-0.0101308	0.0165106	-0.0171957	0.00952351	-0.00173448	-0.00661424	0.0131303	-0.0158451	0.0134918	-0.00898519	-0.000797238	0.00940373	-0.0117416	0.010598	-0.00905761	0.00229662	0.00173563	-0.00662564	0.00573094	-0.0063387	0.0056818	-0.000862769	-0.00286318	0.00205454	-0.00237493	0.00160932	-0.00204069	0.00206372	-0.00184098	-0.00248005	0.00280018	-0.00297609	0.00342198	-0.000330065	-0.00363334	0.00446214	-0.00443294	0.000341653	0.00448148	-0.0071276
% mX (1) @ t=59.2
-0.0321693	0.0275409	-0.0130855	-0.0068734	0.022448	-0.032525	0.0290985	-0.0189858	-0.000148072	0.018935	-0.0286525	0.0287113	-0.0223904	0.00870405	0.00982594	-0.0235338	0.0317307	-0.0280651	0.0166104	-0.0018511	-0.0149174	0.0282004	-0.0337627	0.0252197	-0.00976294	-0.00995387	0.0253035	-0.033891	0.0286654	-0.015976	0.000111634	0.0150476	-0.0279379	0.0322952	-0.0258471	0.0133424	0.00662369	-0.0222033	0.0297594	-0.028856	0.0181585	0.000704557	-0.0201496	0.0301943	-0.0331734	0.0226105	-0.00687222	-0.0133218	0.0279327
% mX (1) @ t=59.3
0.0012594	0.000703107	-0.00281187	-0.000844816	0.00307434	-0.00605795	0.00494082	-0.0026525	-0.00389438	0.00709066	-0.00875507	0.00723388	-0.00315687	0.000590532	0.00420233	-0.00533787	0.00724226	-0.0042296	0.00281371	0.000349885	-0.00380053	0.00287755	-0.00276839	0.00162284	-3.59155e-05	0.000676766	-0.00112895	0.00260696	-0.00319552	0.000721236	0.000256873	-0.00327987	0.00700036	-0.0072575	0.00724169	-0.00151769	-0.0025628	0.00887598	-0.00805235	0.00517481	-0.000283753	-0.00466644	0.00501176	-0.00625328	0.00366465	-0.00258786	0.000291652	-0.00132482	4.09017e-06
% mX (1) @ t=59.4
0.0337143	-0.0277036	0.0106345	0.00768154	-0.0244907	0.0329516	-0.0297838	0.0172579	0.00114466	-0.0219224	0.031477	-0.0313261	0.0252086	-0.00849808	-0.00994084	0.0264238	-0.0331186	0.0311021	-0.017426	0.0019837	0.0142213	-0.0300163	0.0351133	-0.0265624	0.0117363	0.0090725	-0.024094	0.0334577	-0.0292701	0.0156007	-0.00200369	-0.0124496	0.0260484	-0.0294265	0.0255878	-0.0118618	-0.00489947	0.0218278	-0.0275645	0.0276846	-0.018132	-0.000629157	0.0172347	-0.0285084	0.0300318	-0.0211083	0.00459449	0.0132454	-0.0284527
% mX (1) @ t=59.5
-0.0105015	0.00615371	-0.00127732	-0.00182801	0.00368916	-0.00257851	0.00331557	-0.0015608	0.00178641	-0.00251032	-0.000989999	0.00458757	-0.0036082	0.00242153	-0.000611408	-0.00222439	0.00387961	-0.00490055	0.00466178	-0.000664197	-0.00316995	0.00585741	-0.00645797	0.00736588	-0.00268406	-0.00204507	0.00916373	-0.0112671	0.0125823	-0.00901936	0.000808198	0.00868666	-0.0143609	0.0173695	-0.0144054	0.00607141	0.00479934	-0.0148042	0.0190731	-0.0130972	0.00395685	0.00360817	-0.00952081	0.0136149	-0.0112997	0.00787988	-0.00136513	-0.00357263	0.00794737
% mX (1) @ t=59.6
-0.0325915	0.0249218	-0.00837962	-0.00828052	0.0245745	-0.0308987	0.0290449	-0.0150971	-0.00230226	0.0206572	-0.031032	0.031947	-0.0239081	0.00769373	0.00955488	-0.02574	0.0314413	-0.0295774	0.0176524	-0.00223701	-0.0129761	0.0279781	-0.0319691	0.0261778	-0.0114127	-0.00615196	0.021419	-0.0282377	0.0258721	-0.0142087	0.00263076	0.00989987	-0.0202854	0.0241016	-0.0217019	0.010122	0.00294638	-0.0175767	0.0239247	-0.023212	0.0147845	0.000394856	-0.0140991	0.0254157	-0.025217	0.0183392	-0.00255539	-0.0124328	0.0262275
% mX (1) @ t=59.7
0.0176182	-0.0126175	0.00505107	0.00519397	-0.00996001	0.012143	-0.0101435	0.00606074	0.000234209	-0.00355384	0.0110083	-0.0152379	0.0108058	-0.0053708	-0.00316716	0.0089399	-0.0145273	0.0138466	-0.0115123	0.0021092	0.00895465	-0.0133095	0.0158937	-0.0147504	0.0067397	0.00298055	-0.0139184	0.0190919	-0.020211	0.0161581	-0.00195419	-0.012046	0.0202917	-0.0250345	0.0197919	-0.0104317	-0.00657904	0.019637	-0.0274501	0.0200832	-0.00752582	-0.00293674	0.0141946	-0.0188849	0.0185067	-0.0111887	0.00201178	0.00939148	-0.0162561
% mX (1) @ t=59.8
0.0278956	-0.0202355	0.00652312	0.00933195	-0.0217462	0.0273297	-0.0252982	0.0132572	0.00285534	-0.0157294	0.0268027	-0.0292501	0.019662	-0.00673018	-0.00908441	0.0216118	-0.0277582	0.0245386	-0.0163388	0.00206184	0.0124013	-0.0226022	0.0263975	-0.0232744	0.00998734	0.00369525	-0.0173908	0.0210497	-0.0193175	0.012657	-0.00235347	-0.00716123	0.0129609	-0.017604	0.0149916	-0.00854332	-0.00174096	0.0109654	-0.0183971	0.0158797	-0.00870523	-0.00013661	0.0115433	-0.0197701	0.0201165	-0.0139472	0.00241708	0.010558	-0.0219526
% mX (1) @ t=59.9
-0.0230437	0.0181116	-0.0067517	-0.0076223	0.0161804	-0.0203907	0.0163508	-0.0101139	0.000373463	0.00944913	-0.0186768	0.0224972	-0.018172	0.00743784	0.00544478	-0.0156479	0.0232151	-0.0233236	0.0164395	-0.00297646	-0.012485	0.0204404	-0.0243633	0.0205643	-0.0115458	-0.00359173	0.0159447	-0.0253293	0.0267129	-0.0208166	0.00428862	0.0132101	-0.0258542	0.0298047	-0.0245306	0.0124956	0.00709026	-0.0239591	0.0310505	-0.024193	0.00964207	0.00522128	-0.0182288	0.0235572	-0.0235168	0.0138108	-0.00134795	-0.0141356	0.0234893
% mX (1) @ t=60
-0.0194736	0.014841	-0.00444126	-0.00953769	0.0175934	-0.0225647	0.0190452	-0.0102142	-0.00282567	0.0114917	-0.0207461	0.0230596	-0.014639	0.00424212	0.00804309	-0.0156081	0.0203302	-0.0172318	0.0123938	-0.00171052	-0.0106452	0.0156486	-0.0191846	0.0167584	-0.00790241	-0.0030387	0.0115309	-0.0136076	0.0115135	-0.00915993	0.00128519	0.00366034	-0.0054154	0.0084459	-0.00755483	0.00654829	-0.000361466	-0.00455607	0.0109902	-0.00881048	0.00415694	-0.000680799	-0.00754162	0.0123816	-0.014767	0.00980658	-0.00351967	-0.00736859	0.0163101
% mX (1) @ t=60.1
0.0273718	-0.0211383	0.00657274	0.00936902	-0.0229447	0.0271328	-0.0227753	0.0130946	-0.00101459	-0.0153045	0.0247107	-0.0272916	0.0235697	-0.00859518	-0.00707644	0.0216638	-0.0291296	0.0305874	-0.0195061	0.00319541	0.0137987	-0.0274234	0.0311066	-0.0255856	0.0147317	0.00282218	-0.0174441	0.0298604	-0.0325487	0.0230729	-0.00697027	-0.0128174	0.0287446	-0.0319489	0.0280726	-0.0133531	-0.00630146	0.0263268	-0.0313903	0.0263658	-0.0116973	-0.0077558	0.0207911	-0.0282526	0.026792	-0.0171185	1.25046e-05	0.0170739	-0.0278309
% mX (1) @ t=60.2
0.0095966	-0.00887435	0.00186455	0.00702291	-0.0121241	0.0141067	-0.0104915	0.00534147	0.00083845	-0.00750569	0.012678	-0.0139285	0.00992279	-0.00142427	-0.00479108	0.0084352	-0.00974398	0.00938346	-0.00603413	0.000350224	0.00600815	-0.00760861	0.00870861	-0.00693896	0.00402307	0.00277154	-0.00408534	0.00438082	-0.00282453	0.00247217	-0.000475641	0.000228685	-0.00101574	0.00218443	4.14407e-05	-0.00230936	0.00255738	0.000166266	-0.00226027	0.00218061	-0.00106556	0.000432052	0.00133867	-0.00375571	0.0066804	-0.006054	0.00378822	0.00296485	-0.00918252
% mX (1) @ t=60.3
-0.0299243	0.0207779	-0.00533588	-0.0114049	0.0271532	-0.0308966	0.0269282	-0.0153609	0.000410678	0.0182919	-0.0287599	0.0310135	-0.0261941	0.0111333	0.00732734	-0.0244436	0.0331632	-0.0336573	0.0209644	-0.00293951	-0.0141802	0.0305543	-0.0338447	0.0280636	-0.0150844	-0.000480558	0.0177882	-0.0308678	0.0347892	-0.0243512	0.00922388	0.0112598	-0.0280504	0.0330231	-0.0282557	0.0127394	0.0072025	-0.0262544	0.0311462	-0.0266297	0.0121338	0.00876534	-0.0225212	0.0303792	-0.0278173	0.0184799	0.00091694	-0.0181103	0.0284961
% mX (1) @ t=60.4
-0.00169702	0.0029631	-0.00066703	-0.00182783	0.00524221	-0.0036652	0.00149605	8.95178e-05	0.000840333	0.00287271	-0.0031245	0.00290427	-0.00305337	-0.00151186	0.0015564	-0.00061381	-0.00173311	-0.000305543	-0.000879376	0.00105434	0.000471467	-0.000313064	0.00262293	-0.00307724	0.00202934	-0.00173758	-0.00215692	0.00503262	-0.00593452	0.006426	-0.00153917	-0.00305497	0.00737224	-0.0119268	0.00750101	-0.00179992	-0.0046986	0.00457041	-0.00672202	0.00436994	-0.00113808	-0.000784833	0.00557483	-0.00479099	0.00218264	0.00263419	-0.00280277	0.00121768	0.00127671
% mX (1) @ t=60.5
0.030293	-0.0195805	0.00488313	0.0125075	-0.0267295	0.0322403	-0.0284876	0.0166256	0.00167028	-0.0180766	0.0298399	-0.0324987	0.0256741	-0.0134669	-0.00622999	0.0234165	-0.0341707	0.03219	-0.0212183	0.00386092	0.0139802	-0.0286547	0.0334492	-0.0277041	0.0142733	-0.000882989	-0.0170865	0.0294986	-0.0323833	0.0242297	-0.0087795	-0.00958686	0.0244835	-0.0319442	0.025152	-0.010872	-0.00915692	0.0236536	-0.0302696	0.0248973	-0.0107916	-0.00732366	0.0232533	-0.0298949	0.0277044	-0.0164307	-0.00161958	0.0182375	-0.0277363
% mX (1) @ t=60.6
-0.0044485	0.00294564	0.000293946	-0.0028139	0.00311892	-0.00693181	0.00781894	-0.00464463	-0.000809648	0.0032839	-0.00648414	0.00796994	-0.00644056	0.00415843	1.27695e-05	-0.00634859	0.0106458	-0.00995014	0.0078316	-0.00287995	-0.00489245	0.00831937	-0.013082	0.0130887	-0.00923943	-0.000176257	0.00779021	-0.0137515	0.0148172	-0.0135092	0.00417709	0.0053314	-0.0137306	0.0179055	-0.0137586	0.00373635	0.00614595	-0.0112823	0.0141908	-0.0104847	0.0035381	0.00297554	-0.011251	0.0136613	-0.00991919	0.00121182	0.00275065	-0.00556298	0.00685124
% mX (1) @ t=60.7
-0.0285619	0.0194222	-0.00473833	-0.0118999	0.0229682	-0.0302497	0.027286	-0.0156818	-0.00287574	0.0162329	-0.0275616	0.0303207	-0.0231318	0.0126818	0.00487102	-0.0215969	0.0319446	-0.028345	0.0191055	-0.00399722	-0.0137464	0.0240596	-0.0293361	0.0236668	-0.0129472	0.000399143	0.0141543	-0.0254141	0.0273205	-0.0226649	0.00747968	0.00770282	-0.0207635	0.028848	-0.0224328	0.00863507	0.009245	-0.0201032	0.0274131	-0.0219856	0.00911798	0.0052248	-0.0215523	0.027628	-0.0255977	0.0127081	0.00192266	-0.0171202	0.0270928
% mX (1) @ t=60.8
0.012603	-0.00917606	0.000864326	0.00601018	-0.0123051	0.0162422	-0.0160496	0.00855316	-0.000342859	-0.0098958	0.0155595	-0.017898	0.0159801	-0.0064134	-0.00232498	0.0128915	-0.0181549	0.0201286	-0.0139861	0.00365231	0.00760878	-0.0169751	0.0215716	-0.0218496	0.014663	0.000856738	-0.0126234	0.0209043	-0.0240789	0.0188938	-0.00774705	-0.00733866	0.0196863	-0.0224895	0.0190884	-0.00580774	-0.00675103	0.0184436	-0.0202413	0.0162218	-0.00650777	-0.00627063	0.0157925	-0.0216228	0.016014	-0.00602274	-0.00377863	0.0108706	-0.0151683
% mX (1) @ t=60.9
0.0229112	-0.0173695	0.00414064	0.00862352	-0.017526	0.0243089	-0.0232498	0.0122832	0.00189266	-0.013615	0.021599	-0.0237104	0.0191437	-0.00934934	-0.00289972	0.0180598	-0.0254061	0.0232232	-0.0149413	0.0029502	0.0107849	-0.0178985	0.0211662	-0.0178306	0.0108192	0.00123221	-0.0105349	0.0183167	-0.0203717	0.0171953	-0.00595577	-0.00624306	0.017592	-0.023145	0.0193818	-0.00571202	-0.00721132	0.0169045	-0.021493	0.0177374	-0.00779582	-0.00416997	0.0168809	-0.0238604	0.0203683	-0.00886163	-0.00267599	0.0143909	-0.0235176
% mX (1) @ t=61
-0.0204535	0.0135213	-0.00345483	-0.00774336	0.0193749	-0.0233449	0.0213465	-0.0125701	0.000959631	0.0143513	-0.0230022	0.0258	-0.0221923	0.00904139	0.00549922	-0.0176043	0.0251757	-0.0279522	0.0192085	-0.00453095	-0.00907022	0.0232736	-0.0286643	0.0289109	-0.017763	-0.000195192	0.0170591	-0.0269106	0.0307778	-0.022706	0.00992067	0.00944822	-0.0243298	0.0276465	-0.022543	0.00889365	0.00782889	-0.023	0.0253566	-0.020741	0.00858878	0.00884887	-0.0203164	0.0262583	-0.0205187	0.00958133	0.00571132	-0.0167656	0.0213588
% mX (1) @ t=61.1
-0.0161595	0.0124511	-0.00317038	-0.00467744	0.0121289	-0.0163908	0.0165141	-0.00812791	-0.000165301	0.0097898	-0.0134582	0.0148286	-0.0137902	0.00597999	0.00147484	-0.0113451	0.0154631	-0.0160311	0.00945974	-0.000896991	-0.00573895	0.0106169	-0.0100145	0.00988971	-0.00611841	-0.00171461	0.00605722	-0.00886341	0.0118857	-0.00903757	0.0040551	0.0053003	-0.0135688	0.0155349	-0.0136101	0.00326766	0.0052063	-0.0138888	0.0144628	-0.0126156	0.00671347	0.00324945	-0.0111055	0.018197	-0.0140848	0.00655563	0.00240962	-0.0101376	0.0163577
% mX (1) @ t=61.2
0.0261404	-0.0166779	0.00564672	0.00977002	-0.0236552	0.0284857	-0.0243004	0.0160889	-0.000646168	-0.0156797	0.0280942	-0.0316474	0.0253226	-0.0116664	-0.00731005	0.0197862	-0.0299532	0.0318125	-0.0233653	0.00711814	0.00989561	-0.0253311	0.0335892	-0.0316679	0.0185824	-0.000959609	-0.018955	0.0311235	-0.0332022	0.0248567	-0.00841421	-0.0121024	0.0272112	-0.0317505	0.0238637	-0.0109693	-0.00971508	0.0249097	-0.0302427	0.0240062	-0.00916266	-0.00959834	0.0243025	-0.0279959	0.0243726	-0.0118343	-0.0062968	0.0207937	-0.0259032
% mX (1) @ t=61.3
0.00841923	-0.00546425	0.00290342	0.000550864	-0.0056786	0.00780273	-0.00753644	0.00467822	-0.000614011	-0.00424125	0.00489194	-0.00527941	0.00606386	-0.00319299	-0.00121331	0.00312789	-0.00529099	0.00626133	-0.00211005	-0.00228396	0.00168055	-0.00191334	-0.000584442	-0.000793295	-0.000105514	0.00113654	-0.00143001	-4.95971e-05	-0.00191463	0.00183387	-0.00239613	-0.00287948	0.00770974	-0.00838984	0.00616665	-0.00224829	-0.00427914	0.00930894	-0.00825949	0.00731943	-0.0050452	-0.00138529	0.00654047	-0.0102815	0.00831569	-0.00436851	-0.00153184	0.00542107	-0.00684848
% mX (1) @ t=61.4
-0.0282252	0.0195868	-0.00647577	-0.0110548	0.0249615	-0.0311259	0.0269821	-0.0179873	0.000832752	0.0155207	-0.0305225	0.0348347	-0.0267392	0.0126823	0.00645034	-0.021343	0.031742	-0.0319077	0.0243272	-0.00918324	-0.0100917	0.0244894	-0.0349511	0.0307228	-0.0181648	0.000954302	0.018721	-0.0327067	0.0327421	-0.0248749	0.00564793	0.0137588	-0.0286943	0.0340719	-0.0255981	0.0102876	0.0111298	-0.0264003	0.034481	-0.0270475	0.00950336	0.00969658	-0.026503	0.0299519	-0.0272026	0.0131275	0.00563081	-0.0218632	0.029213
% mX (1) @ t=61.5
0.00145306	-0.00151536	-0.00242425	0.00319979	-0.00226732	0.00217199	-0.00318318	-0.000149598	0.000673486	-0.00298499	0.00424947	-0.00492157	0.00384934	-0.000792552	0.000307777	0.00490153	-0.00517248	0.00520088	-0.00546668	0.00441635	0.00060618	-0.00688322	0.00886778	-0.00871322	0.00601692	-0.000367707	-0.00367855	0.00706431	-0.00789514	0.00339296	-0.000105248	-0.000463681	-0.000231338	0.0003762	0.00148459	0.000817248	0.0024418	-0.00218122	0.00189102	-0.00113169	0.00156512	-0.00096206	-0.00156108	0.000127338	-0.00175485	0.00106312	0.000427516	-0.000159357	-0.00255096
% mX (1) @ t=61.6
0.0273721	-0.0210026	0.00610336	0.0104841	-0.0231397	0.0292962	-0.0273836	0.0168071	-0.00235611	-0.0140939	0.0286516	-0.0332754	0.0255716	-0.0110893	-0.00406822	0.0209179	-0.0290164	0.028922	-0.0227007	0.00986009	0.00882913	-0.0237678	0.0325201	-0.0282714	0.0167821	0.00031923	-0.0180482	0.031692	-0.0322707	0.0221842	-0.00291329	-0.0152253	0.0287619	-0.0331432	0.0263108	-0.00746177	-0.010831	0.0273054	-0.0355442	0.0285578	-0.00966651	-0.0102044	0.0251039	-0.0311435	0.0268472	-0.0134011	-0.00433094	0.0203895	-0.0298474
% mX (1) @ t=61.7
-0.0121956	0.00711963	0.000592771	-0.00624606	0.0101597	-0.012127	0.0117954	-0.00569045	-0.000931511	0.00907169	-0.0127659	0.0141816	-0.0125684	0.00580632	0.00209508	-0.0101103	0.0148266	-0.0164019	0.0130893	-0.00602717	-0.00302118	0.0146945	-0.0175196	0.0180789	-0.0108861	-0.00038318	0.00992965	-0.0148114	0.016596	-0.00852354	0.00182496	0.00498286	-0.00806968	0.00819056	-0.00652647	0.00203973	0.00116632	-0.00472172	0.00486907	-0.0049816	0.00236961	0.00247827	-0.00471481	0.00826024	-0.00560736	0.00291552	0.000578899	-0.00552999	0.0103261
% mX (1) @ t=61.8
-0.0258527	0.0195236	-0.0054636	-0.00820218	0.0187047	-0.0243916	0.0246576	-0.0145861	0.00360998	0.0116133	-0.0231141	0.027429	-0.0220399	0.00916856	0.00298653	-0.017717	0.0233269	-0.0231812	0.0182236	-0.00824436	-0.0061372	0.0211726	-0.0255992	0.0237066	-0.0137513	-0.00152307	0.0162692	-0.0268891	0.0295312	-0.0173052	0.00113878	0.0154855	-0.0268532	0.0304066	-0.024664	0.00564531	0.0108517	-0.0272668	0.0335479	-0.0277825	0.00996632	0.00994041	-0.0222625	0.030391	-0.0243957	0.0125342	0.00278067	-0.0174004	0.0267539
% mX (1) @ t=61.9
0.0213935	-0.0126594	0.00253556	0.0081014	-0.0165403	0.0207059	-0.0180282	0.0115863	0.00157668	-0.0127389	0.0193673	-0.02137	0.0190044	-0.0105927	-0.0044835	0.0140087	-0.0230382	0.0252469	-0.0189794	0.00693957	0.00657043	-0.0191092	0.0256769	-0.024623	0.0141286	0.00113054	-0.0153051	0.022355	-0.0218021	0.0139481	-0.00236112	-0.00913349	0.0160159	-0.0165842	0.0105627	-0.00484475	-0.00576469	0.0105369	-0.0117222	0.0102936	-0.00590418	-0.00241229	0.0114567	-0.0142454	0.0132194	-0.0069146	-0.0015366	0.0107587	-0.0175003
% mX (1) @ t=62
0.0229291	-0.0150155	0.00452452	0.00540084	-0.0129675	0.0181553	-0.0187513	0.0130517	-0.00361068	-0.00800299	0.0162142	-0.0194243	0.0163702	-0.00765927	-0.00326853	0.0110015	-0.0154469	0.015659	-0.0124698	0.00603	0.00327425	-0.0149731	0.0175863	-0.0173363	0.00969284	0.00217701	-0.0136539	0.0209641	-0.0230943	0.0121808	0.00109398	-0.0148921	0.023743	-0.0263205	0.0196099	-0.00546242	-0.0118888	0.025556	-0.0305226	0.0254365	-0.0100919	-0.00823632	0.0206303	-0.0267237	0.0216144	-0.0110971	-0.000958313	0.0130015	-0.0204548
% mX (1) @ t=62.1
-0.0272078	0.0190063	-0.00585308	-0.00901392	0.021472	-0.0272825	0.0241162	-0.016004	-0.00094219	0.0148775	-0.0244921	0.0272313	-0.0236535	0.0131983	0.0041218	-0.0173146	0.0283109	-0.0312112	0.0233644	-0.00797778	-0.00930546	0.0211604	-0.0314924	0.0283405	-0.0157991	-0.00238655	0.0195253	-0.0283503	0.0246158	-0.0172345	0.0011399	0.0138838	-0.0236788	0.0234827	-0.0149718	0.00469825	0.00912699	-0.0164508	0.0192951	-0.0164669	0.00944277	0.00243045	-0.0169537	0.020698	-0.0204986	0.0115327	0.00172103	-0.0145635	0.0245168
% mX (1) @ t=62.2
-0.0156053	0.00865752	-0.00255863	-0.00257946	0.00655889	-0.0098661	0.00992973	-0.00976654	0.00267571	0.00297294	-0.00748045	0.00933792	-0.00891739	0.00535582	0.0026239	-0.00341434	0.00599381	-0.00669237	0.00546802	-0.00300228	-0.00165982	0.00627084	-0.0102642	0.0096864	-0.00530487	-0.00212623	0.0100791	-0.0152488	0.0142543	-0.00841936	-0.00255891	0.0122799	-0.0191257	0.0202736	-0.0134477	0.00447593	0.0121638	-0.0219006	0.0253701	-0.0202947	0.00873586	0.00554493	-0.0181908	0.0198391	-0.0173459	0.00912803	-0.000662844	-0.00699146	0.0124026
% mX (1) @ t=62.3
0.0289526	-0.0236436	0.0083659	0.00955572	-0.0246501	0.0308985	-0.0285661	0.0169085	-0.00106745	-0.0149687	0.0263015	-0.0304375	0.0262757	-0.0142205	-0.00089778	0.0191641	-0.0305273	0.0337664	-0.0254455	0.00822529	0.0103392	-0.0238679	0.0336914	-0.0300986	0.0158039	0.00426996	-0.0228882	0.0319532	-0.0278594	0.0174663	0.000529782	-0.0188769	0.0300784	-0.0288264	0.0189196	-0.00135224	-0.0117649	0.0223885	-0.0258915	0.0221953	-0.0120509	-0.00318629	0.0186415	-0.0271574	0.0263881	-0.0167988	5.79276e-05	0.0162911	-0.0285101
% mX (1) @ t=62.4
0.00512219	-0.00263509	0.000213342	-0.000529887	0.000683048	-0.000316045	-0.00126808	0.00410094	-0.00215241	0.0015151	-0.0014653	0.00135688	-2.17481e-05	-0.00014006	-0.000546447	-0.00248004	0.00438868	-0.00355726	0.00237328	-0.000906606	-0.000175979	0.00256455	0.00187994	-0.00198831	0.00122638	0.00134363	-0.00547257	0.00810297	-0.00532597	0.00470042	0.00165674	-0.0073387	0.0119477	-0.0117974	0.00842433	-0.0018889	-0.00872697	0.0161225	-0.017853	0.0137964	-0.00645776	-0.00374909	0.0136163	-0.0127806	0.0103161	-0.00547918	0.000950666	0.00132667	-0.00480211
% mX (1) @ t=62.5
-0.0290068	0.0248181	-0.0102559	-0.00895788	0.0244822	-0.0315949	0.0300032	-0.0167035	0.00290279	0.0136201	-0.0254466	0.0300619	-0.0252731	0.0138726	-0.00103986	-0.018226	0.0296385	-0.0316861	0.0234812	-0.00683317	-0.0105896	0.0265782	-0.0323544	0.029522	-0.0143728	-0.00646682	0.0247607	-0.0329013	0.0308197	-0.0162443	-0.00155368	0.0215107	-0.0328091	0.0320726	-0.0203258	-0.000962945	0.014188	-0.0258888	0.0305195	-0.0270157	0.0140079	0.00389128	-0.0189667	0.0320788	-0.0307299	0.0205998	-0.00284062	-0.0162727	0.0280377
% mX (1) @ t=62.6
0.00473843	-0.00276376	0.00136383	0.00296294	-0.00744522	0.0102173	-0.00727214	0.00393486	0.00181088	-0.00584619	0.0100412	-0.0110028	0.0087926	-0.00525853	-0.00267998	0.00747767	-0.0130933	0.0124799	-0.00842418	0.00335131	0.00406601	-0.00943422	0.00794541	-0.00450536	0.00184595	-1.37373e-06	0.000124399	0.000714296	-0.00170878	0.000345402	3.91086e-05	0.00255846	-0.00409236	0.00352555	-0.00369995	-0.0015894	0.00408665	-0.00891231	0.00888407	-0.00624487	0.00242157	0.00313633	-0.00592876	0.00553427	-0.00157782	0.000385653	-0.000107388	0.00152934	-0.00179185
% mX (1) @ t=62.7
0.0297928	-0.0243209	0.0119263	0.00688476	-0.022107	0.0300587	-0.0270089	0.0159631	-0.00327704	-0.0102568	0.0216902	-0.0260962	0.0219789	-0.0138093	0.00116444	0.0140724	-0.0262454	0.0274092	-0.0197985	0.00583277	0.0109085	-0.0267463	0.0299177	-0.0263729	0.0120288	0.00834761	-0.0248789	0.0328079	-0.0314537	0.0154449	0.00365519	-0.0226656	0.0336551	-0.0333029	0.0184856	0.00150745	-0.0176268	0.0274735	-0.0328612	0.0291205	-0.0144449	-0.00339056	0.0192519	-0.0328768	0.033929	-0.0229128	0.00490083	0.0153259	-0.0259598
% mX (1) @ t=62.8
-0.0137941	0.0101803	-0.00321497	-0.00480387	0.0139881	-0.0186069	0.0161741	-0.0111663	-0.000242611	0.00935346	-0.0164141	0.0189846	-0.0172974	0.0093774	0.0039885	-0.0123993	0.0189431	-0.0198459	0.0136661	-0.00371666	-0.0090966	0.0154938	-0.0177324	0.0105723	-0.00373339	-0.0020179	0.00665147	-0.0103412	0.00829095	-0.00563818	-0.00126183	0.0032423	-0.00438202	0.0032095	-0.00166423	0.00252183	0.00018503	-0.00055093	0.000640589	-0.00127369	0.00246624	-0.00237673	-0.00187107	0.00321186	-0.00776599	0.00696378	-0.00217887	-0.00276196	0.00968574
% mX (1) @ t=62.9
-0.0281143	0.0223551	-0.012184	-0.00277908	0.0171137	-0.0246901	0.0209624	-0.0141575	0.00265964	0.0068157	-0.0160246	0.0193143	-0.0173929	0.0124595	-0.000732579	-0.00935147	0.0203637	-0.0219592	0.0156063	-0.00535221	-0.0103131	0.0225071	-0.0265379	0.0207551	-0.00853595	-0.00881986	0.0229475	-0.0311562	0.0279871	-0.0141186	-0.00653756	0.0226462	-0.0331622	0.0318434	-0.0161424	-0.00146718	0.0192344	-0.0279319	0.0325484	-0.0285441	0.0145686	0.00195667	-0.0192605	0.0297982	-0.0333634	0.0223218	-0.00446742	-0.0127029	0.0230539
% mX (1) @ t=63
0.0213724	-0.0184071	0.00697099	0.00506728	-0.017556	0.024058	-0.0247069	0.0165871	-0.00287718	-0.0119068	0.021104	-0.0257867	0.0242276	-0.0120698	-0.00304749	0.0169911	-0.0232494	0.025295	-0.0181125	0.00282032	0.0123897	-0.0212836	0.0243917	-0.0161984	0.00448371	0.0052008	-0.0144112	0.0184739	-0.0147236	0.00807013	0.0022148	-0.0104414	0.0128367	-0.00979476	0.00744729	-0.000983912	-0.00438647	0.0107594	-0.0110229	0.00975374	-0.00781498	0.000764932	0.00793361	-0.0134266	0.0156525	-0.0136826	0.005137	0.00458775	-0.0171228
% mX (1) @ t=63.1
0.0231157	-0.019008	0.0099274	-0.000178139	-0.0112621	0.0159166	-0.0134967	0.00905109	-0.00141271	-0.00427599	0.00824898	-0.0102541	0.0113681	-0.00816766	0.000876486	0.00570211	-0.0119985	0.0150713	-0.0115451	0.0037862	0.00834319	-0.0163331	0.0210356	-0.0142912	0.00432901	0.00724612	-0.0190702	0.0266489	-0.0225878	0.0116234	0.00745112	-0.0217423	0.0302836	-0.0270177	0.0146957	0.00171945	-0.0166222	0.0263903	-0.028529	0.0245343	-0.0143653	-0.000277115	0.0162789	-0.0246148	0.0281101	-0.019777	0.00385641	0.00857217	-0.0195077
% mX (1) @ t=63.2
-0.0284154	0.0253722	-0.0118704	-0.00480673	0.0180731	-0.0267499	0.0294901	-0.0194983	0.00489288	0.01289	-0.0243781	0.0304145	-0.0271742	0.013356	0.00273627	-0.0197567	0.0270409	-0.0281027	0.0200068	-0.00165126	-0.0143536	0.0262772	-0.0271339	0.0196556	-0.0045801	-0.00939236	0.0208658	-0.0240287	0.0201337	-0.00828313	-0.00383914	0.0170341	-0.0201954	0.0171846	-0.0119927	0.000302936	0.00887136	-0.0182116	0.021081	-0.0189084	0.0128378	-0.000514063	-0.0111692	0.0215678	-0.0220627	0.0189553	-0.00937183	-0.00678884	0.022166
% mX (1) @ t=63.3
-0.0153177	0.0131916	-0.00646074	0.00073547	0.0051086	-0.00664784	0.00653759	-0.00280274	0.000652636	0.00119975	0.000603719	0.000754332	-0.00419436	0.00314927	-0.00207171	-0.00174418	0.0031095	-0.00737911	0.00801793	-0.00175607	-0.00488163	0.010811	-0.013832	0.00956691	-0.00160776	-0.00503137	0.0145497	-0.0199414	0.0175056	-0.00806504	-0.00584003	0.0198041	-0.024657	0.0202754	-0.0124051	-0.00209578	0.0123343	-0.0216803	0.0216151	-0.0174443	0.011537	0.000338047	-0.0117853	0.0196027	-0.0200005	0.0148437	-0.00374757	-0.00547593	0.0141086
% mX (1) @ t=63.4
0.0335301	-0.0299047	0.016604	0.00299873	-0.0172175	0.0281708	-0.0305183	0.0216805	-0.00593893	-0.0113013	0.0257431	-0.0320039	0.0266808	-0.0140225	-0.00355029	0.019852	-0.0300475	0.0292189	-0.0191446	0.00121369	0.0167022	-0.0295946	0.0292843	-0.0217451	0.00526729	0.0141605	-0.0262701	0.0289365	-0.0236473	0.00869703	0.00700863	-0.0214604	0.0267635	-0.0246605	0.0145455	-0.000926482	-0.0133548	0.022762	-0.0290241	0.0267348	-0.0157198	0.000983999	0.0141309	-0.0265106	0.0283382	-0.0231887	0.0123885	0.00838139	-0.0245443
% mX (1) @ t=63.5
0.00685155	-0.00480853	0.00153496	0.00118441	0.000714869	-0.00176823	0.00114815	-0.0027043	0.00054206	0.00289445	-0.00814548	0.00790558	-0.00422187	0.000793711	0.0030379	-0.00386538	0.00458392	-0.000790358	-0.00349428	0.00116994	0.000544282	-0.00463196	0.00482761	-0.00448278	0.000692414	0.00262987	-0.00775735	0.0110624	-0.0115799	0.00452067	0.00363428	-0.0147511	0.0162394	-0.0129092	0.007666	0.00143505	-0.0083773	0.0129825	-0.0128044	0.00924969	-0.00564454	-0.00124654	0.00734075	-0.0129458	0.0104663	-0.00755392	0.00393439	0.00319525	-0.00683778
% mX (1) @ t=63.6
-0.0356421	0.0321641	-0.0188526	-2.37787e-05	0.0164492	-0.0278285	0.0294439	-0.0236305	0.00807574	0.0083348	-0.0248479	0.0304314	-0.0244916	0.0132863	0.004148	-0.0188691	0.0305994	-0.0285668	0.0162093	-0.000569966	-0.0187776	0.0300085	-0.0308122	0.0216586	-0.00501213	-0.0170489	0.0295377	-0.0322715	0.0243717	-0.00915944	-0.0103238	0.0232652	-0.0315492	0.0298534	-0.0164586	0.00118404	0.0154611	-0.0257281	0.0332905	-0.0313326	0.0166383	2.30488e-05	-0.0177791	0.0287892	-0.0331698	0.0268431	-0.0131053	-0.00746559	0.0252815
% mX (1) @ t=63.7
0.00237795	-0.00506594	0.00502742	-0.00324342	-0.00474913	0.00909935	-0.0107803	0.0091241	-0.00395702	-0.00639833	0.0136442	-0.0157742	0.0127341	-0.00386163	-0.00380303	0.010593	-0.0110354	0.00797356	-0.00165944	-0.00310214	0.00411262	-0.00344676	0.00379118	-0.00105345	-0.00120732	0.000164782	-0.000260309	-0.00184587	0.00412381	-0.00203829	-0.00236547	0.00644408	-0.00661442	0.00496406	-0.00118	-0.000605598	0.00393624	-0.00237085	0.0024152	-0.000952173	-0.00105049	0.00056266	-0.00177398	0.00261615	-0.000514558	-0.000600505	-0.00175971	-0.000688187	-0.000924338
% mX (1) @ t=63.8
0.0334794	-0.0313173	0.0184862	-0.00243138	-0.0158651	0.0255638	-0.0266344	0.0218633	-0.00955061	-0.00639255	0.0209688	-0.0256592	0.0211604	-0.0104203	-0.00376755	0.0179983	-0.0277181	0.0259413	-0.0135623	-0.000917144	0.0180529	-0.0278212	0.0301991	-0.0200951	0.00294189	0.0170551	-0.0306709	0.0328517	-0.0229865	0.00767889	0.0117532	-0.0241138	0.033259	-0.0312486	0.0183697	-0.000765063	-0.0141341	0.0267744	-0.0331595	0.0312907	-0.0173883	-0.000927	0.0181853	-0.0286982	0.0348501	-0.0291765	0.0123159	0.00511247	-0.02387
% mX (1) @ t=63.9
-0.011453	0.014311	-0.0124232	0.00400546	0.00731637	-0.0164883	0.0203525	-0.0154561	0.00640163	0.00795198	-0.0169178	0.0215239	-0.0185286	0.00656306	0.00575151	-0.016274	0.0168456	-0.0132013	0.00578811	0.0051177	-0.00880478	0.0118845	-0.0104203	0.00539029	0.00192182	-0.00445375	0.00752056	-0.00642097	0.00325133	0.000589106	9.29413e-05	0.0031347	-0.00310655	0.00381377	-0.00505718	0.00164196	0.00162259	-0.00641961	0.00769357	-0.00699754	0.00672352	-0.000955686	-0.00363335	0.00932997	-0.0105458	0.00906187	-0.0038506	-0.00212479	0.00718597
% mX (1) @ t=64
-0.0279992	0.0268942	-0.0166154	0.00301106	0.012862	-0.0206509	0.0220936	-0.0177201	0.00974504	0.00537117	-0.0161359	0.0205023	-0.0175988	0.00724736	0.00338909	-0.0167544	0.0230659	-0.0222251	0.0123445	0.00281596	-0.0150159	0.0246851	-0.0273374	0.0183874	-0.000837104	-0.0156021	0.0298262	-0.0311381	0.0211204	-0.00521207	-0.0102373	0.0243908	-0.0317128	0.0295683	-0.0190587	0.00120356	0.0118861	-0.0255098	0.0308955	-0.0282055	0.0172243	0.00155282	-0.0158237	0.0263534	-0.0312306	0.0266827	-0.0111083	-0.00386461	0.0198412
% mX (1) @ t=64.1
0.018798	-0.0216245	0.018293	-0.00508284	-0.00811684	0.0220329	-0.0276881	0.0218881	-0.0077285	-0.00760726	0.0201609	-0.0263526	0.0219497	-0.00864217	-0.00919847	0.0205997	-0.023253	0.018258	-0.00847331	-0.00519651	0.014483	-0.0192546	0.0160541	-0.00849325	-0.00169668	0.0104555	-0.0143024	0.0143079	-0.00973555	0.00185766	0.00451223	-0.0119697	0.0139005	-0.0138332	0.0109114	-0.0045263	-0.00683062	0.0136261	-0.0176434	0.0159993	-0.0108469	0.00236062	0.00931358	-0.0192833	0.0204372	-0.0160603	0.0097059	0.00335151	-0.0115436
% mX (1) @ t=64.2
0.0213552	-0.0206776	0.0140982	-0.00162974	-0.00867831	0.0151804	-0.016183	0.0124375	-0.00654913	-0.00394074	0.0108174	-0.0147778	0.0133523	-0.00600414	-0.00318978	0.0130656	-0.0170556	0.0164975	-0.0100188	-0.00329091	0.0116087	-0.0204346	0.0223791	-0.0154349	0.000259107	0.0137291	-0.0254198	0.0269348	-0.0182557	0.00376191	0.00743882	-0.0210707	0.0257512	-0.0242037	0.0161892	-0.00228724	-0.0109648	0.0211132	-0.025523	0.022405	-0.0143976	-8.05917e-05	0.0118753	-0.0218069	0.0244187	-0.0201101	0.00956976	0.00487397	-0.0150804
% mX (1) @ t=64.3
-0.0252659	0.0283128	-0.0223364	0.00766496	0.00935979	-0.0259149	0.0328095	-0.0264792	0.00848144	0.0074508	-0.0229345	0.0296403	-0.0244662	0.00992665	0.0113754	-0.0240997	0.0288842	-0.022559	0.00938446	0.00480213	-0.0203186	0.025126	-0.0208286	0.0103176	0.00186004	-0.0156132	0.0204798	-0.0210409	0.0153502	-0.00531413	-0.00924563	0.0181043	-0.0235433	0.0227683	-0.0161985	0.00587934	0.0103308	-0.0203232	0.0255671	-0.0240837	0.0147977	-0.00396761	-0.0136491	0.0259645	-0.0285517	0.0224839	-0.0125791	-0.00310581	0.0162359
% mX (1) @ t=64.4
-0.0124705	0.0123853	-0.00879507	-1.4113e-05	0.00442135	-0.00858975	0.00898491	-0.00682655	0.00166139	0.00160962	-0.00583435	0.00870783	-0.00827006	0.00512204	0.00262369	-0.00668845	0.00942986	-0.00913984	0.00574843	0.00110669	-0.00844827	0.0144144	-0.0161186	0.0114592	-0.00145712	-0.0112032	0.0182923	-0.0201848	0.0136506	-0.00378802	-0.00545485	0.0134404	-0.0163604	0.0151402	-0.0100673	0.00284747	0.00890498	-0.0142311	0.0170992	-0.0148973	0.00863589	-0.00183548	-0.00787388	0.0146461	-0.0150366	0.0110668	-0.00608884	-0.00490149	0.00958949
% mX (1) @ t=64.5
0.0301346	-0.0327748	0.0245825	-0.0105448	-0.0104869	0.0275716	-0.0353476	0.0284017	-0.0104296	-0.00864782	0.0250273	-0.0316775	0.0261086	-0.00946236	-0.0108195	0.0258794	-0.0308636	0.0240728	-0.00926057	-0.0063247	0.0238495	-0.0294793	0.0243345	-0.0117365	-0.00326739	0.0180663	-0.0258143	0.0259297	-0.0200406	0.00763145	0.0108473	-0.0215266	0.0286523	-0.0275403	0.0192611	-0.00472802	-0.0110862	0.0252667	-0.0311405	0.0295864	-0.0189283	0.00341735	0.0157741	-0.0291412	0.0332284	-0.0270612	0.012595	0.0023677	-0.0198888
% mX (1) @ t=64.6
0.00170202	-0.00192225	0.000274043	0.00117479	-0.00146244	0.00155181	-0.00142874	-3.40193e-05	0.00274586	0.000145398	0.000551373	-0.00220091	0.00357428	-0.00342721	-0.000585991	0.00108222	-0.00262076	0.00289409	-0.00207481	0.00203754	0.00458088	-0.0075116	0.00905213	-0.00739988	0.00279606	0.00654456	-0.0101635	0.011029	-0.00812373	0.00392681	0.00355759	-0.00477648	0.00665442	-0.00586897	0.00421674	-0.0016672	-0.00441932	0.00658267	-0.00626219	0.00521882	-0.00226995	0.00237871	0.00313049	-0.00577685	0.00458653	-0.0020297	0.000280198	0.00222574	-0.00313223
% mX (1) @ t=64.7
-0.0314861	0.0326776	-0.0248555	0.0109831	0.0105737	-0.0277583	0.0349189	-0.0278529	0.0120377	0.0104713	-0.0263866	0.0329551	-0.027022	0.00939818	0.00883269	-0.0263483	0.0314364	-0.0246802	0.00941375	0.0101029	-0.0253247	0.0323779	-0.0266536	0.0129401	0.00472205	-0.0183665	0.0288985	-0.029295	0.0234724	-0.00895542	-0.00822453	0.0232291	-0.0306187	0.0300658	-0.0203885	0.00321494	0.0113943	-0.027099	0.0339721	-0.0316092	0.0215383	-0.00182754	-0.0155122	0.0291216	-0.0342362	0.0282625	-0.01252	-0.00216437	0.019807
% mX (1) @ t=64.8
0.00781612	-0.00903265	0.0083337	-0.00258616	-0.00062978	0.00464324	-0.00598328	0.00732429	-0.00500332	-0.0006351	0.00507512	-0.00497864	0.00204291	-0.000484474	-0.00192619	0.00325311	-0.00431356	0.00307243	0.000674591	-0.00499842	0.0025865	-0.000245409	-0.00135314	0.00331578	-0.00295937	0.000490366	0.00130753	-0.000363848	0.00144591	-0.000973805	-0.00122408	-0.00218525	0.00394497	-0.00374711	0.0013837	-0.000168745	-0.00241837	0.00271262	-0.00557793	0.00581603	-0.00300038	-0.000425561	0.00206049	-0.00337903	0.00542248	-0.00627126	0.00601607	0.000417724	-0.00348519
% mX (1) @ t=64.9
0.0291197	-0.029421	0.0229975	-0.00791801	-0.0107023	0.027324	-0.0324216	0.0263504	-0.0111422	-0.0118031	0.0277817	-0.0330679	0.02565	-0.00931271	-0.00872775	0.0252698	-0.03084	0.0246983	-0.00967425	-0.0116597	0.0246899	-0.0322133	0.0275592	-0.0131754	-0.00458578	0.0176846	-0.0281043	0.030646	-0.0237213	0.00901787	0.00558644	-0.0226316	0.0298123	-0.0294611	0.0194929	-0.00427249	-0.0105731	0.0240747	-0.0326563	0.0309121	-0.0207605	0.00132832	0.0143537	-0.0268028	0.032213	-0.0265228	0.0134978	0.00287564	-0.0173461
% mX (1) @ t=65
-0.0158407	0.0191032	-0.0142594	0.00390712	0.00444596	-0.0107555	0.0140733	-0.013298	0.005257	0.00250193	-0.0113838	0.0128897	-0.00887608	0.0037549	0.00458964	-0.00808724	0.0107525	-0.00823079	7.67801e-05	0.00607505	-0.0106972	0.00895721	-0.00654125	0.00160474	0.00251775	-0.00778855	0.00879147	-0.00996539	0.00648943	-0.00334761	-0.00276715	0.00807253	-0.0137826	0.0126992	-0.00810577	0.00252919	0.00723193	-0.0126934	0.0168528	-0.0165645	0.00885714	-0.00287827	-0.00654113	0.0124622	-0.0151902	0.0153212	-0.011238	-0.000502268	0.0100923
% mX (1) @ t=65.1
-0.0227842	0.0245655	-0.0189354	0.00432903	0.0105384	-0.0242806	0.0285384	-0.0244813	0.00913104	0.0105845	-0.0270335	0.0305124	-0.0223569	0.00898812	0.00928358	-0.0228091	0.0296146	-0.0246644	0.00883403	0.0102617	-0.0231571	0.0281696	-0.0250151	0.0117232	0.00289011	-0.0156372	0.0232562	-0.0273144	0.0201449	-0.00906039	-0.00388388	0.0183216	-0.0269317	0.0257562	-0.0166906	0.00555218	0.0084986	-0.0177693	0.0259751	-0.0260486	0.0151417	-0.000887643	-0.0132125	0.0223071	-0.0259631	0.0216933	-0.0125116	-0.00349392	0.0144596
% mX (1) @ t=65.2
[truncated: 9,697 more rows]

## Sheet: fig2(d)
time(ns)	probability density
	n=18	n=19	n20
50	0.00544	0.98912	0.00544
51	0.00562	0.98876	0.00562
52	0.00616	0.98768	0.00616
53	0.00705	0.98589	0.00705
54	0.00829	0.98338	0.00829
55	0.00989	0.98016	0.00989
56	0.01183	0.97625	0.01183
57	0.01412	0.97163	0.01412
58	0.01674	0.96633	0.01674
59	0.01969	0.96036	0.01969
60	0.02296	0.95372	0.02296
61	0.02655	0.94643	0.02655
[truncated: 439 more rows]

## Sheet: fig2(e)
H_m	period(ns)
[truncated: 14 more rows]

## Sheet: fig3(a)
time(ns)	omega(GHz)	Omega(GHz)		omega(GHz)	Omega(GHz)		omega(GHz)	Omega(GHz)		omega(GHz)	Omega(GHz)		omega(GHz)	Omega(GHz)
[truncated: 152 more rows]

[truncated: 5 more sheets: fig3(b), fig3(c), fig3(d), fig3(d)-MS-1, fig3(d)-MS-2]
